# Supplementary material for: Isolation of novel gut bifidobacteria using a combination of metagenomic and cultivation approaches
Source: Genome Biol. 2019 May 16;20:96. doi: 10.1186/s13059-019-1711-6 (PMC6524291; doi:10.1186/s13059-019-1711-6)
Supplement: Supplementary file 2 — Table S1. Metagenomic sequence data. Table S2. Predicted glycobiome of novel species. Table S3. ITS sequences of the 15 bifidobacterial isolates. Table S4. General genetic features. Table S5. Average Nucleotide Identity between bifidobacterial taxa. (XLSX 78 kb) [file 13059_2019_1711_MOESM2_ESM.xlsx]

## Sheet: Table S1
Table S1. Metagenomic sequenced data
Sample	Bos javanicus	Callimico goeldii	Callithrix pygmaea
Number of Reads	35402986	7060234	37204338

## Sheet: Table S2
Table S2. Predicted glycobiome of novel species
Predicted genes	GH families	Functional annotation	Protein sequence
callimico_18_3	GH1	beta-glucosidase	MISMTRQFSDDFLVGAATAAYQIEGAWNEDGKSPSIWDRFVKRRGAIADGTDGRVACDHYHRLDDDIRIMADLGLDAYRFSTAWSRVIPNGVGDVNEAGLDFYDRLVDGLLAHDIKPVLTLYHWDLPAVLADRGGWLNRDVAQYFAEYAHVMAERLGDRVKYWTTLNEPWCASFLGYGTGEHAPGIQDPGAALQAAHHLSLAHGLGVQALRSALPDSAQISVVLNLATPYPSSDAPEDAAAVHRRKVVANDVFLSPMLEGEYPDELKELTSAYSDWSFVHEGDLETICQPIDALGINYYSSVAVAQRPDGRDDAADRGCVPGTGDTMDVDKHLPVSDMGWPVTPQGLTDLLIELGHRFPGLPLMITENGMALRDQVVVENGVERVHDQERIDYLSVHLE…
callimico_39_1	GH127	Beta-L-arabinofuranosidase, GH127	MQIATPVLPSTEAVSPLSIHESTIDGGFWATMQKLNADRILPHIITWERRMGWVDNFRLSAEHHIEQRRGAVFTDSDVYKMLEAIAWELGRQPNDALQREFDDIVQWIAKAQREDGYLETSFGDTGQPARYSDLEWGHELYCCGHLLQAATARIRIGHPDCALVGVARRFADRIVEDFAPGRIERIGGHPEIETAMLEFGRATGNDAYIQAATRFIN
callimico_21_3	GH13	pullulanase	VKENTIPAPAALRGTLADPAMPCPTYPVYTGDDLGATVTAHGTTFRVWAPSASGVTLRLFATGSADESEASSNDPIATYELTSDTAGTWLVHCDDASHGTYYDYLVRFPGGTVNRTADPWARAAGVNGRRSMVVDLHRTDPDGWADDRRPQIPISNLVIWETHIGDFSNDPHSGIPAEHRGTYLAFTHDDTSVDGAGEFPTCVAYLKHMGVTAVQLMPFYDYGSIDESLPRDDPNRGYNWGYDPLNYNVPEGSYSTDPFDGATRITECKRMIQALHAAGIKVIMDVVYNHMYSTDNWFERMIPGYALRRNADGTFADGSACTNDIATEHPMMRKYIVDSVLYWAREYHVDGFRFDLMGLIDVTTMNAIRHALDALPDGVNILMHGEPWAARTTALEPGT…
callimico_59_4	GH13	cytidine and deoxycytidylate deaminase	MSNVDRMMEEALALAREAAAHGDVPVGAVVIDTNGAVIGRGRNRREEDGDPLAHAEVQAMREAAATRGRWNLEDCTLVVTLEPCPMCAGACLTTHIGRIVFGAWDAKLGACGSVWDIPRDPHVGSVPEVIGDVREAECRALLAEFFTARR
callimico_20_2	GH13	Pullulanase	MAMMFGATVATTHTALADKTDASEYATQAAQSGTKDVTVIAFQQSWNTIAKECKATYGPEGVGYVQISPPEESIQGAQWWTVYQPISYSLNSRFGTEDELKNMIQTCNDAGVQIIADVVLNHTSGHDVSWVDNQYGVAGTAYNGTYGRYPGIGIYQYEESGNNHQYGLASGDFHSCRTNIADYTNATEVQECRLSTMWDINTGSSRVQNIQAEYLAKLWKLGVRGFRIDSAKHISTDDLKAIKAKLAEKIGKSAADIPFQQEVIYHQGEAAELAPKNYTVNGDVTEFSYSYQLRQYFNGNISNLKNISNGLLPGDKATVFVSNWDTARGSETLTVNSGSKYELANAFMLAYDYGKPKVMSDYYFSSSNSDAGPDGTTDTSTPDVDFDTVCKTSGTHEQG…
callimico_6_4	GH23	lytic transglycosylase	MARRWTPQRFQARRRIRVAACAAAVTVACMASFLVGTHKTVALEVNGKTETVQTYAMSVDRLLQEQGVAVKTHDIVTSSSGNALANHAVVKVQSAYQATITIEGKDVPFWTIATSADQLLGFFQDNENAASQVTVNIQNVYNQLTGGFVINANGPVTVVADGKSSEAPNGKLPAASILDSKGIVLGKEDRVSVEKDGDQTVLRVKRVTHGETTKTVEIPFVTQTIVDDTLQPGETVVRQQGQNGEKTQTYNTTFVDGQAESAVLLKETTTKEAVNQVVAVGPEKTEETPSDNSSSDSNSNDSNKSDNKSDSNKTDSKSDSSDKNSSDSSSSKPSSKPSSSASSSASSSSKPSESASSKPSSSPSQSETSKPAETPTQKPTQNTNNNSSNNSSNSNSNSS…
callimico_7_4	GH25	Surface protective antigen SpaA	MSAHDDGFRRNGVRAVVAAAIVMLSLAQTFVYNATALADDGGTESYQQQRPEQVMDDDAAIRPNDTENTNDNDAANAEVDNQTDAGADDNASTEDGDASGTSAEGANTATTDPSTNGSVNLQQNQNAQGAEDSRDNDASAERADAGDASGSGTDDATSSGSRSAAEQWYGWKTVNGVLRWYDHGASGPDDFARSKEVYDRTDGAWYRLDDSGSKIVNRDYPDTKHHRWLRYDANGRMVKGIDYRYGHWYSFDLVTGAMLKGMHLIADGKGRRWVYYDVVTGQMAFGERRLNYDKAHTGWYYFNPQTGGVTYGWVHLPGKWVYYGKPDGKMRKGAQRINGASYYFNLTTGAITYGWKTVGGKRVFYDRATGKMVHGSKMIDGRPYYFDQRDGHRYSRREL…
callimico_7_6	GH25	internalin	MQMQSIRSFLAGSVAAALMTTGGMFVHVGDAFAQDIDEPASAGQVMSQKGTLADTDAVSRPNSAMLRAETDDSDTANGSEDDRVSSLGVTLGSGIPVVVNETLNQSDVYKKALAQIIKWRKDALADKAIKFWYEGAYIPLPDYLNQIGMSEEEYLSPKWSTALERIAVQRAVESADVSLGHTRPNDESCFTATYNGDSASSEILAWGSKDVAEAINLWASEKKAYIAQVEGKDHGVTGHYITLISPAYDRYGFGQATGVEYRYTYAGEAASSDTLQDSSDEPTNLTGKKDVEVALSQDRFQQNTLSMPASLIVGNTFQASLQLKYLSGRYHFAGTWSSSDPSVISIDNSGKGVAKKEGSVTITASTYNNELSQTVGVRAFADVTSKTPHTEDISWLAST…
callimico_8_1	GH25	internalin	MKKRTLRVAVALLVGMLTVHVPFAYADTAETAPASAVTFVYGTPSGPWYRDVRIGSASADDNAGGDTDGRLSAEDDAMVPSVAVTAHGLDAGVTYCANLNQFSDPRTYYSDGYDGSCAVADATGSAVFRIRLVAGTTDWETLSPYVHDGVIQLYAHVARKDGIVNGIAAPVASDMAGVSVPVASVSDLVTLAEPRLSVTDGVVTVRYDYRVHTALAKVVAGSCIAFDAFRMTDLMVTDKTNAQYLYLDTVDPLTNETAYCGGTDDADATSVTVSADTGKGSVTSVEPRTSETLPVADYRYRRLWVASHPSVVADGGNHMVSDSVQVTDTAAVADSRGTTVENAVRTVIRANRGVANEPLASVRASLQFRFRDGSYVALPFVAVTTDISQVADESLGKCT…
callimico_11_1	GH27	alpha-galactosidase	MNQQSASEPPMGWNSWDSYGTAVNENAVLANARFMHDYLLQYGWNTVVVDIDWYDPTAKSHGYNADAPIVLDDFGRQLPAPMRFPSARNGDGFRPLANRIHDMGLKFGVHIMRGIPRLAVERNCPILGTEWSASDVADKEHVCGWNPDNYGLKPGHPGAQAYYDAQVDQLVSWGVDFIKADDMQVPFHADEIRAYASAIRKAEQRYGKSVVFSLSPGGALPTTHIDFLREHAQMWRISDDLWDKWSDCYAQFARLAHWAPYQGDGHWADADMLPLGHIGITAEQGNDRQSLLTDAEQRTMLTLWSMARSPLMVGGDLPTSETRTIELLSNPMLREVTAGSSDNREIIRERVRRVWGDDSTYIGDYIVWRAVAADRPDGTASLYPGGVYIALFWTGDQPH…
callimico_38_1	GH3	glycosyl hydrolase, partial	MELEELSVVEKAAMLSGGSEWDSRGSDRAGIPSFVMSDGPHGVRRQLGEGDHLGLGASKPATCFPTAGTVANSWDPALAEEMGEALGKEAHDLDVNVLLGPGLNIKRNPLCGRNFEYYSE
callimico_53_3	GH30	glycosyl hydrolase	MTTWIATTQNDKLVDRSADVRHTNATAASDLALDGNEYQTLRGFGGCFNELGWLPLQTVTSEERDQIIKELFSPDEMNFTFNRAPVGANDFADHWYSYDEVEGDYEMEHFSVERDEQTLIPYIHRAQEWQPNMQLFSSPWSPPTWMKRPKAYNYGRLVQTPENLTAYAKYLVKYVQAYAEHGIDVTQLHVQNEVFADQKFPSALWDSDALKTFIRDYLGPAFEEAGLSTDIWLGTLNGPEDMAWTGGGYGMTLNNYNRFVDNILFDEDARRFIKGIAYQWAGQNCIARTHESWPEIELIQSESECGDGQNTWEYAEYVFHLINHYLRNGATAYTYWNMILDDQDSTWGWWQNSLFTITADTHEVRRNPEYYVMRHFSKYVKPGATVLGTTGHFNSMAIA…
callimico_49_6	GH35	beta-galactosidase	MNESIRLDHNRIVIDGKPRVLLCASLFPFRVPRGQWQQRLDAVRQLGYHAIDVYIPWNFHETAPGVWNFSGRHDIEEFLRMTHEAGLYAMVRPGPYICSEWDGGAIPAWVATDPKRGGGESLRQNDPPFLDAVRGWYDRILPIIVRQQYGHGGPIIAVQADIELDFFACRDPHGY
callimico_18_2	GH43	beta-xylosidase	MLVENPILRGFHADPSIIRVGGDYYIANSTFEWYPGVRLHHSRDLKHWETIPSPLRDSSMLDMRGIPSSGGVWAPDLSYADGLFWLIYTVVRQPANPFKDVTNFVTTAPSIEGPWSKPVRLNGVGFDPSLFHDDDGRKYLVQQTWDHREWHHPFDGITVTEFDPTTMRLKPETARTIWRGDDTGFIEGPHLYKRNGLYYLFVAQGGTTYTHQEAVARSATLAALSFEAMPGNPLISNYETPRKRLQKQGHGSLVDTPDGRWYYASLCGRPWHHDDESSVAPRGWCTLGRETSLQEVVWDDEGWPRIVGGRAGRDVVDVPDVESPAAGDSVSPARHHHDEFDEPRLGLDWNTLRMPFDERMGRTGRGRLELRGQGSLRDAFELSLVARRWQAFAFRAETK…
callimico_19_3	GH43	beta-xylosidase	VSDMTPIVNPILRGFHPDPSWMWHDGRAWLVTSSFGLVPGLPIHTSTDLAHWQREGAAIDEEMAKKLFLAYIDSDDHGVFAPSIRMIGDAMVIVSTVVRVNEQRALENGADPAQIEAMHNANGNFALVSHDHGHSWEGPHWINGARGNDPDVFIDTDGTSWWVCSHQSDNPQWRFQSDIVIRRLNLDTWSLEGPEHVLWHGALEGATWAESPHILRHDGQYYLLAAEAGTERHHAQTVARSRELIAMYEGNPRNPILTHRHLGERFPVQNVGHCDLLQDNDGRWWGVCLGSRIVDGYSFMGREPMVFPVTWEHDWPVFAPGSGLVPHVVNTDDGGYSPVSTGTSETTVTDTPTESWHTTTVSDDNIIQLPWQHGWQWAKVDTVDFSVILNPVAANEARI…
callimico_30_1	GH43	alpha-arabinofuranosidase	MSDSYSLLCYTRVPTSREEANNEDVAFSMHLALCSHLDGSWTPLNENYGIFFAAGVPIAAATPESRRACTASARFSADRYTPERPASDAVTYGAAMPGVDLELKSLKDPYLFRLASGRFAVAATRTARGGDADGSERSAFLLATSRDLTAYDQRGLVLLDTTAGVHRPTVTYNDADHRYIIRWHDDDGRAMRSVCADIVASVGTTLPVEDDDTFDANDVAVRREYGIANAVPGNEIGITEQEAATLIARFGRVYNTGVAVPTMTVSADLYDGEARDLIGSLGRTTAKLQYSDGSTAMRAVDWNQTQLAALADDAAAGRLKPGERRAINGRIRQADYPVPF
callimico_30_2	GH43	beta-xylosidase	MTFTGTLRRAVTTAVAAAMLVGTLAGCSSTANSNASSNAKNANATSQSSTTDIKRGESHDPDIVKANGKYYIFGSHLAWLKSDDLINWTPFKNNLSTDYEKIFADIWTNWSKQSSNPDVKGNMWAPEVYWNKTMKKWCMYMSINGANYRSAIVLLTADDIEGDWTYVGPVTYSGFEKVNAGKTDVWKVLGEGADLTRYTSQTDTGINAIDPYISEDDNGDLWMSFGSWFGGIWMLKIDPKTGLRDYSTKYETVKNKSDAYYGIKIAGGFGNSGEGNAIIHANGHWYLFLSYGGLTQTGGYQMRMFRSDKLTGPYIDEKGNTAISTRAIGNNWQSENGVRLMSSIQWSGNDNANIEVAQGGNSLLTDDDGTMYVVYHSRFSGTGEKHEVRVHELLATDDG…
callimico_30_3	GH43	beta-xylosidase	MATSHEHPLAPHHVAIHDPAIVEDNGTYYIFGTHRRCARSTDLVHWEYFENNLSRDPASLLGGIWEAWPKQPENPALEGNTWAPDVIWNEVMRKWCMYLSVNGHEFRSVIVLLTADRLDGDWTCVGPVVYSGFNVDNVDRTDVPRVLGDEAAHGDLSRYASLKDTRINAIDAAPIRCDHGEMWMSFGSWFGGIWMFKLDPTTGLRDYGVRYPLVHDSADPYYGVKVAGGYWNSGEGSYFVHRNGWWYLFMAYGWLGRTGGYQIRLFRSRNLVGPYVDQNGNPAISNGEIPDNQTKGTGIRLTSSIRWSGGPADDDTIEASQGHNSVLTRGSDGRLFLTYHTRFVGRDDNDYETHLRELLPTADGWLAAAPYEYRGEVAAPPTVANTTDPYATPTHAANT…
callimico_39_5	GH43	beta-xylosidase	MTQQSTSAVAQRYTNPLQYADGVAHTAPDPFVLEYLGEYWCYSSCADGVQVSRSADLVHWDRLGTCYTEAGRKEYWAPSVILIDGTLYMYVSDMPEDSDNHHEQIMRVATADRPEGPFECVTTLFDGFAIDSQVVRGADGTMYLLYADNQRAGVSLDRPGTSVMIDRLDTPTSRVGNPRPLILPTRDEEIFARNRFGDGRDWHTIEGATLFTHRDQAYITYSGNSFTNETYFVGYAQAALSGDTPLDELDWRKHAGYGTFDPLIHRRGHVEGTGHNSIIKAPNGVDDWIIYHARERIPELSGDETERRQMCIDPIDYMEGELRTVAPTRDPQWAPAKPDVEDMFGGDDRDLHDDGNWRVLSGMATVSGHQLETSLHGVFRAILREERPWNTYLASFWAK…
callimico_62_3	GH43	glycosyl hydrolase	MTTVLEPPVTRAVPRDQLPHRVNDTVLATNPLHRYCADPNLAIFDGRYFLYCTDDGVDDWQTTCFSVYVSDDLATWERHPALDLRDVPWWDGSDGAWAPTIVRRADGKYVFYFVAGSAIGAAVADTPYGPFVPEPEPIVRRGTFDCHTIDPGVFVDTDGTRYLLFGNRRAWAAPLSDDCLSFDESQAFSWVPGDFREAIWIHERRGVYYASWSENDANDENYQVRYATAPSLHGPWSEPRPLIDFDPEHKLYGTGHHNIVNIPGTDEWIVAYHRFAYDPAGRWDGGNGFHREVVFAPLIHRADGTLEPVHPQVGSYTRSLAF
callimico_19_2	GH51	alpha-L-arabinofuranosidase	MDRVTIQSSSSWRAISEDMWGVFFEDINYSADGGLAAEMVRNGSFTFTRADSEHWNGFTAWHKVVPESSAGAFCLSDRDALADENPVHAVVEVNRAPIALVNEGFDGMRIRAGVDYRCSLWVWPRGNSSSANGGSGCDDIETVHKPMHIRVSLLDDDGSALACEMLTLDTLIGCGDADQPRWRQERVVLHPKCDAMAGRLELEFLDEGTVEIDFVSLEPDAPWHGNELLRHLRADIIEALAELHPRFMRFPGGCIAHGYGLSNMYHWKHTIGPVEHRRQQFNCWGYHQSFRLGYFEYLCLCEAIGAKPLPVVAAGVCCQNSDSGATAIPCSQMGEYVQDVLDLIEFCNGDVGTRWGSLRADLGHPEPFGLEMIGIGNEDRIDDVFVDRFTRIYDAVRRQ…
callimico_41_1	GH59	hypothetical protein	MTIEETPYAGGGQPVDIALRAADVVAAANNRNGLTYKGFGVLSGNATSALLMDYKAEHPDAYWTLVRTLYGGPRPMMNTVKIEMGNDRNNSTGPNAATMRERDEYPQVRREPGFQLAADARRYQPGVHVSILRWHAPTWVHDNDDVYRWYKDTILAAYREYGVMVDSVNPDVNERTADLDWIAEFAERVHADTDGFLGNGPDDPNAGFRSETERDLFRAIKVITSDEEVTGTFGGDVIANPRYLKAMDVASYHYSVEDDRDGNFTRLADEFDKEVWNSEAQAVFSNSADRPNNTMDNGLGERTGTGIGGIGGPLEMANTLIKGFVESRRTAAFYQPAIGSCYEHMEYASKELISARDPWSGWMYYDAGCAALEHFARFANLGYDPSSTWRAIPQASDSK…
Predicted genes	GH families	Functional annotation	Protein sequence
callitrix_84_8	GH1	beta-glucosidase	MTNETNRAAATDDPVQDPALWWKQAVVYQVYPRSFKDTTGSGLGDLNGVTEQIPYLKKLGVDAIWLSPFYPSELADGGYDVADYRDVDPKLGTMDDFSRLTDTAHSAGIKVVVDIVPNHSSHLHPWFQEALKAGPGSPARDRYIFRDGKGPNGDEPPTKWVNHF
callitrix_106_4	GH1	beta-glucosidase	MTTKITNPILPGFHPDASALQVGDDYYIATSTFEWWPGVDIFHSKDLVNWEWVAAPLNRPDIVNLRGNYDSGSIWAPHLSYAKGKFWLVFTDVKSWSPFKDTLNYVITAPSITGPWSEPTFVTASGFDPALYHDDDGRTYFLNMLFDWRFGRQRFAGTVIQEFDTDSMQLVGERKHFYKGTSLGVCEGPQILKKDGYYYLLCAAGGTGWMHAATVARSRSLDGPWEDSPYFPLMTTRDNPTAPLQKSGHCCFLERGGEWYVTQICARPLTERGYCVLGRETAIQPIEWTEDGWPRLKNHTIMPDLVVPAPTASQGIVQKTDHSETVEFAPNRPLPPSFKTLRCGLDPESDYSLTARPGWLRLYGKQTLTSLDKQTLFARRWEHFDFDVETTLDFTPENY…
callitrix_153_2	GH1	beta-glucosidase	MSRTILAQYDRNGTTALYRRDGETGVVELVLVPSALVGAVTRDDCAAEPLVQAKIVGDDYPFGFSQGRTMRNSATVAAMRYTGQSAEERDGETIVTSKFVDDRGYEYTHVLRMGDDSRAVEITTSFANHSAEPVTLEMLSSFTLGSLSPFATGLAPETLKLHRLRSTWSAEGRLVSEPVEDEQLEPSWQKFSANSVRFGSIGSFPVRGYVPFVGVEDTAHGVTWAAATTHASSWQIELYRRDFGLSVSGGIADREFGQWTRTIRPGESFAAPMAVAAVVAGGVDEASQALAGNARHRLDLPASEASMPVVFNEFCTTWGVPTEQSVDEQIEFLDGLKRANGGKGIDYFVIDAGWFDDHAFEAASRLGSWNVSDKAFPHGLRPVVDKIHKAGMKAGIWFE…
callitrix_323_8	GH1	beta-glucosidase	MTFSVSKALAPADREWAESLLPKLAAKFAAERDRVGSHIPYIAEDGVYKDLKDVSDPAWWTNGFWPGILWQMFKATGDEAYVKPAREVEQTLMDVIDTDFMGLHHDVGFMWLLSAVADYRLTGDEKAKNRGLAAATLLAGRFNPEARFIRAWNLPDSEGWAIIDSMLNIQILFWASEVTGDPRFADIARMHADTLSHTAVRPDGSCNHIVDLDTTTGELRHTPGGQGYESGSSWTRGQSWAIYGYALAAHHSGKQEYLDIAKKVAHYFVANVALTDDKSLVDFRAPAEPVYWDALADVITACGLLEIAEQVPELERPLYLKWAVRLLRAVESNWCDWEPGRDGLVQMCTGCYANSHDREVPMMYADYYFVEAVLRLQDKAARLW
callitrix_357_2	GH1	aryl-phospho-beta-D-glucosidase	MAINAGDANAVRDVTWRRVRIERFLHGRVLDIETKWNKDYNPRPGRLIERVLVEDVDVASGSGEEPSIIAGYDAGHPVRDVTVRDFKRDGVPCADFATAGITVGPNAQDVRIEA
callitrix_245_5	GH105	glycosyl hydrolase family 88	MQDFSVLLPVYGGDSPMFFRRAVESNTIEQTRRPAQLVVVRDGEVPAPIENLLTRLPDMLGAVGIRVDVVRLPQSGGLAAALNAGLKVCAHDLVARADADDIALPNRYAVEIPVLEAGADVVGSSIQEFAEREGKVERGQVRTLPAGGPELKRYARMQSPLHHPSVAFRRSVVMDAGGYPEHAGRFEDYLLWARLILRGADLRNVQDVLVLYRVDAGAYARRGGWSMFLGELGLQRAFLGMGFVTVPQFIRNVAVRAVYRLVPTGPRRWAYRAVVALRGR
callitrix_152_3	GH115	Glycosyl hydrolase family 115	MAQNRPADHVIVIDNASTDDAADVAKAHPVGARVVELTRNYGGAGGFCAGMAMALQSTPQPDFLWVMDDDTIPTPTALNELLKAAQACRDANGELPTVLGSKTLWVDGREHPMSRPRPRTWLFRGERDLPGCEGAFQARSMSFVSCLVDAHAMAALRALPRTAFFLWNDDFEFTTRLLKRSLGYYVPSSEVVHKTKVFGSSDADPGMRFRFEVRNKLWMMRWCAQDFTAPEYVEFLLKTVRRWVLTFARSSDRALLRRSGAEGLREALGSRPAPNAELLAAEPEAAQAVRAVEG
callitrix_308_4	GH120	xylosidase	MTVETVNRVLSGAVADGVTNDGPVIQKAIDECSSQGGGTVTLAGGTYLSGTLRMKSNVTLNIDASATLLASPNIGDYAADVHHNRYRNETALDRCFIFAEDAENFTLTGRGVIDGNAEAFPNDGSIYRPMMIRTLRCSNVHVEGLRLYNAAAWTTAFLDSSYIWIHGVDIRNDKRYNGDGLDFDGSSHIFVSDCHVRGTDDNFCLQASSKDYPVEDVHVTNCAFTGVCAGVRIGLKSIGDIRNVAIANCTFHSVWREGIKIECTEGGSISDINIANITMRNVTRPIFVVLNNRFELDDYGSSVELDHMPAIGRLERIGISQLIAVDDEEEMSRTHMRFTDDVMGSPRFNGIRFDAAEGHPIEDVTLSDIRYVTVGGVKLADIPPMDQYPPVLDRLVHPN…
callitrix_320_2	GH120	Right handed beta helix region	MSGETITPAGPIVPGHAVPGDSAPLDPVPAVRVKGLRVAIGGAEIIHGVDVTIPRDATVAVVGESGSGKSVTAKALSGLLPERARVSGDYALFGEPIDLAAGERAWRALRGGTIVWLPQDPFSSLDPLRTCGRQIADGLRVGASRGGASGRLTQSERLSKSDRLSKSDRREAVEQLLADVGLPAGTYDAYPHELSGGMRQRVAIAAALAPNPRILIADEPTTALDASTQETVLDLLESLRSGRHMTLLLITHDLALAVERADHLIVFHGGSVAEEGDRNDVVHHPRSPYTRELLEAHSRLRPSAPPEPGPVVVRADHLVKTYAGSFAPAVDDVSFEVRAGEILGLVGESGSGKSTVARCLVGLETPDAGIVAYPGVSGDSGWSRERAQLVFQNPYGSLN…
callitrix_178_6	GH127	Beta-L-arabinofuranosidase, GH127	MADTTKLANSGLTPAVKATGVHKAFGSLHVLKGVDLTVMPGTVTVILGPSGSGKSTFLRLINQLETLTGGEIEVDGELIGYKRTGKTDADGHEILQTLDDKAVAAQRSKLGMVFQRFNLFPHMTAIENVMEAPVHVKHMSKSDARELATMELNRVGLGERLDYYPSELSGGQQQRVAIARALAMKPEIMLFDEPTSALDPELVGEVLGVMLSLAREGMTMIVVTHEIGFAREVADQVVFMDGGVVVEAGGPEIIDHPSEPRFKDFLQHVL
callitrix_331_2	GH127	six-hairpin glycosidase, partial	MKRMAKRARAFTALMLAAATAFGFGTITAATPSSAQAVPSMSEYQQKVQNHNNLKAQLAGVDSKLADLIVKLNDLTENQIPAAEQAAQEAAQKAEQAKSLAEATAARLEAAKNDKTSLEEKIKQTGADYDDAKDAVAQLARESFHGSDASNVMDVVTNATTTEDFVNKMQSEAAVTRSEANAANDAATSLNTSMNRKQRLSAIEDEITQLKVQADEQAASAQQAANAAAAKQQELQTLRDESTAARSQLESQKNALTTQSAKEAAELVSMKAEIDAWSAQNNTGKADASTGGAQQTGGSSSAGSSSGSSSNSSSNNSSSNAGNAGNAGGSQAGGSGNANGMNYDVPGNCYEGMAYCYGHPTGNTVGGSAYPWSQCTWYAYRRRVYYYHLPTGSYMGNGQ…
callitrix_14_12	GH13	glycogen-branching enzyme	MENNNKRKAIITGLATTLAVGMLAPTAMADEATTTPANTTPVDPTPVNTTRDAVQDAQQAVEDAKQNVQQKQDQLDQAQAAAPSQAEIDQAQQNVQDAQQAVTDQQQVVDNAQAEKDQAQTDYDQALKDAGIDQGSLDKAQQDVTNAEADKAKADADKTQAEADKQAADQKVTEAEKDKSDKQQALDEKTADTAAKKTEAEKATDAADKAGATKENIDKAQTKVDSLNQDVKDAQQIADAAKQQLADAKNTASDLKVKADQAKQDAKDAKDAAADAKAKADEAKKKLDEAKGNQSLADLKAAYEKAKADYEAKQKEASDLKAKADQAKKDATQAKAEADQAKQDAATLKADAEGKKQAADTAQKQLDKGAIGFLEQEGSDAAKYLVNKDATFKEWVDKG…
callitrix_64_5	GH13	glycogen debranching protein GlgX	MTTATNRVVTVDDSAIKVNGKRAELYGGAIHYWRLDRDKWEKILDEIVNLGFTMVSIYIPWEAHEISRGVFDFGQVDPRTDIDAFLTLCEDRGLNIVVRPGPQINSEMTWFGYPKRILDDERLQAKNSSGARAVLNQVPKPIPALSYATDAFFEETALWYDAICKILAKHAVNNGGGIVACQVDNEMAFFFGINAYSGDFSDASLVKYREFLLGKYGSVEAVAAAYGLDKIEDFDNFQPPRRFGRNDQKSIPWYADWSEYREHYLIDSMDRLAGMLRERGLDQIALFHNYPHPLGPGGAASGFTCPFNLPKLEEKLDFVGFDIYSRKHLYNHVKTVASYVVGSSRFPYIPEFIAGVWAWYLHPGDAHDEEFVTKAALMQGIKGFSRYMIVERDKWFFSP…
callitrix_145_7	GH13	glycogen debranching protein	MELENRKNLIAGISAGVSIILLGSVMVTPNVYAADTTTETAVTVSSARKFPKQNIAIRRLTAEATTTDVTGDWGGIETLNVPETQSPAEQQAAAAAKQQADAQAAAQAQQQAELAAKPIEMPASKDAESLVKFALQFQGYPYVAGGNTPAGWDCSGFTQYVYTHFGINMPHSSYAQPSMGTLVSNPMPGDLMVGPGHAGIYIGNGMMIHAMNPVDGTKVTAVFPGMSFYRVL
callitrix_224_10	GH13	glycogen-branching enzyme	MDNAARRAQGLPYHYDDPSIMGGQLEYQEKLWEFNQTHPTDVEGKARLLREMFAEIGEGCHVETPAHANWGFRHVRMGRGVYCNSNFTCVDDGEITIGSYCMFGPNVVIATAGHPVLPVLREHHYVYAIPVTIGRNVWVGANVTILPGVTIGDNCVIGAGSVVSHSIPADSVAYGAPCEVARPIGDKDREFYFKNRRLDVWE
callitrix_230_2	GH13	glycogen debranching protein	MTFLQFHDVVRQYGEGESAVLALNHATFDVEQGELAVILGASGAGKSTALNILGGMDRATSGSVVIGGRDLSHASEAELTDYRRFDVGFVFQFYNLVPNLTALENVELASQICPDALDARETLVKVGLGERLGNFPAQLSGGEQQRVAIARALAKNPKLLLCDEPTGALDYNTGKQILQLLQDACRQRGITVALVTHNSALAPMGDRLIRFRSGKVTEITANANPAPIADIEW
callitrix_5_1	GH13	alpha-amylase	MALISLDHVSKVYPRGTRPALDDVNLHIDRGDFVFLVGASGSGKTTLLSLLLREEEATDGEIRVAGNDLRRLTNRQVPQYRRSIGFVFQDYKLLANKTVWQNVAFALEVIGTRRSAIKSLVPQVLQTVGLTGKEGNYPHELSGGEQQRVAIARAYVNHPQILLADEPTGNLDPTTSLGIMEVLDAINRTGTTIVMATHNEEIVNSMRKRVVELHSGKIVRDEAQGSYDSAEFFPDSEVASKAHQALSGVAADSSDEHERFRPKHAAVESVEVTTIEAKGEEGAVEGVRMVAQAVDGDVRNEGIARLAQSVHSGRTGRYGEAFQSVEDTLTWGKGLDLEQLARQEAEAAAQSQAEAATPDAQAEQSEAPAENHDSTENRDSATIDERKPADETGDAEELS…
callitrix_32_4	GH13	alpha-amylase	MGSMPEKKSISVKRVFTLLLAYIMFCGAGGVVMTGFLLPAVFGANAVIKTVAPSLKAEGIDFSIADLPQASTLYAADNSKITSFYTQNRIVVPLSEVSDIMKKAMVASEDRRFFQHSGVDIQGVMRAFVQTYIKSGGGTQGGSSLTQQYVKNVLLSQAESDDDPIAAYHATEDTIARKLREMLIAVQIEKEYSKAEILQGYLNIAQFGTRNLYGVESAARRYFNKSAKDLNLVEAATITPITQNPAKYDPSIEANQPEAQRQRNLVLDIMLQEGYITQQEHDEAFNTPIKDTLHITSVAQGCMAAGDAAFFCTYVVKQIENSPEFGETKEERQKLLNAGGLEIHTTLDVNANNAAMNAAKEGIPVNDPSQFEMIIAAIRPGTGEVLGFGINRTYDATSA…
callitrix_42_8	GH13	alpha-amylase	MSEGTRTLIVMPTYNEVANLKPTLSGIFAYAPEVEVLVVDDNSPDGTGRLAAFMGQGDHRIHVLHREAKNGLGPAYLAGFQWALERGYDLICEMDMDGSHRPEDFRRMLDVAITNPEVDLVIGSRRVPGGHTVNWPWIRDAISRGGSWYARTMLGLPIHDMTAGFRIYRAPMLARLGLDRVEANGYVFQVDMTRRVAAAGGVIREVPIVFVERVRGNSKMSSRIVVEAMAMVTKWGLERLSRRHAS
callitrix_55_2	GH13	cytidine and deoxycytidylate deaminase	MTFETSPDASVQQILTNALAARPRGVRQDVDETVAAIVTVESDRRYLAATIGALLAGRMLPGVIVVADCSGDTPNPVYSTMEVVRPGSGRVDHLPDVATVQVQLVPVESASSFGDAVGKSLRYARLSERTECLWLLHDDSRPKDEGCLETLVEAHRNVPTASVIGAKQVGWDGIALHNVGYYAAPHHHVASLVVDGEPDQEQYDGRQDVFAVSLAGALVSLETWKALGGTDGWFTSLGESKDFCRRVCLSGGRVIVVPKAVIAHRRARLDGIRTRVGDPVDGDDAANTYPARILAAQRYAATGRHRVVWPLDWLWLLIAAFGRFFTLLFGKKPYEAFCELALPWRALAGLPRAFRARGRVSRQTTTAIGKLGVLVANRQQMARWRERTRAFESQRFVTL…
callitrix_64_1	GH13	alpha-amylase	MINNANAHHESHTVLVVEDEPTLATAVAQRLTAEGWTARVASDGASAVQAASQLKPDLVIMDIMLPVMDGLEATKRIVAERPVPVLILTARDDEADKVIGLGAGADDYMTKPFSMRELIARCKALLRRVERAKMIAKNAENEKLLDFGSLVIDPAQRLVTLNGEEVHLTPTEFDLLATLARKPKSVLTREKLLEEVWDWVDASGTRTVDSHVKALRHKLGSEMIRTVHGVGYAFEPPVDSNR
callitrix_66_2	GH13	alpha-amylase	YQWAHPGKKLTFMGNELAQWGEWNYNTSIDWDCLDWDDHKGVQRLVADLNEFYRNNPALWSQDFDPAGFQWLTSDDNEHDTLSFLRIGKGGEQLVAVVNFAGTAWQDYQVPLPSGGKWVEAFNTDDAKYGGSGIHNADIEAVKGEYHSRDWSVKLTVPALGALFLKPAK
callitrix_140_5	GH13	glucohydrolase	VSETLTNAETAILDPTRAAFDAHATVADLGRTHFIGIGGAGMSVLAEMLHERGVVVDGSDREASSKTERLQALGITVEFGQRAQNVADAQTVVYSSAIKPDNPEIVAAHEAGKAIVHRSDILALLMNDRRAVTVAGAHGKTTTSSLLAHILVHAGEGALADPSYAIGGSIQAPGGGTLDGGHAGEGQVLVAEADESDGSFEKYHPDIAIITNAEADHLDHYGTEEHYCAAFVEHAGHAKNYVIMSGDDEGARAVLRALDPQISAHTIITTTQTAEQFGDTNGATLVTITSESEQADSGVEQFTMCVPAALIGAAQPLNLPVRLAIPGIHNARNATAAITAAMLLGLDPHKAAEAASSFLGAARRFQVCGSVGDVTVVDDYAHHPTEIDALLHAARRRYP…
callitrix_264_6	GH13	alpha-amylase	MILVTGGSLGAVSLNRAVASSAATLLRHAQIVHLTGKGKIDEVRALVSASAGKEVLTGIGPDSAGQGDYHVAQYLERIDEAFACADLVICRSGAGSVSELAALGLPAVYVPLPIGNGEQRFNAQPVVDAGGGVMIADREFTDVWVSSHIPALLADEDALTNMGQCAWQYGIRDAADVMARRVLGLIR
callitrix_230_7	GH13	pullulanase	MDDDIDVLSRYTGIRSLLNPLWCYHGFRAAVVVLTCFGVIMVFSSSTVSMVAAGASPFKQAISQGMYCVLGMIVGVLLMCMPAVVYKRLGFGALVFAIFLQMLTFTPLGVEVNGNAGWIGKPGVFTMQPAEVTKLALCIWLPSALHNAKKLYTREGLKAYAVPSALYVLCLGLVMMGKDLGTGMIVLFIGFVAFLLGGFPVKYLAGLALLGVVGVGALVVTSPNRLNRVLAAYQDCTGDAIQGVCYQSMHARYALASGGLLGVGIGNSREKWNYLPEAHNDFIFAIIGEETGFVGAAIVIVLFVVLGWCMISVALQTKDRYVSISLLCITVWIVGQALVNIGVVVGVFPVMGVPMPFVSAGGSSLIMCLAAAGVAASLMRSQPQIKADSSKA
callitrix_297_1	GH13	Pullulanase	MSFASLYPRLTATRRIQDMCGTWDFQFDPKSIGERDGWTKGLPDPTDMPVPASFADVFTDKYSREYTGDFWYFTKLFVPGEWNDGNLDIRFDSATHHATVFVNGSKVAEHSGGFLPFTANINDVVKPNAWNDVAVKVNNELSWQTLPVGEVHTLPDGTKMSAPYFDFYNYSGLQRKVRLIYTPFERIEDLSVVSHVDPSAKDAVVDYTVATSGSHDVEVVVTDESGAEVARATGKSGSVTIPDVRLWQLRDAYLYTFTVRILGEDGVIDEYYDTVGVRTVEVKDNRILVNGRPVYLKGFGRHEDSNIHGRGFDPVVNKRDFENMKWMGANSFRTSHYPYAEEQLYEADREGFFVIDEVAAVGMMKSLMNFMDAATGTGKQKTYFDEESVQTETLEVHKR…
callitrix_310_1	GH18	cell wall binding repeat containing protein	MALMKGVQLFHDTDGDVAQLHGIGVQRFGDRWYAYGEIKVGGNLFQGVACYSTTDFAQWRNEGVVLPVGETGAIDGPTRIIERPKVLRCPATGKYVMYLHVDGEDNYSYAHIGTAVADSPTGPFEFLSTFQFRGYESRDIGVFQDEDGTGYILSEDRPHGTHIYRLSDDYLSVVEDVVCLRGANYRFGYESPILVRRDGVYYWFGSQLTGWDCNDNMYATATDLHGPWSEWRPFTPAGSKTFDSQCDIIVPLDGADQWHATRFLYIGDRWHPKDLGNSELVTLPISIGAGQALLEWHDEWDNGLAG
callitrix_368_4	GH18	sCP-like protein	MTSYAQSRQPSQQPPHGYELIRRIGGGATADVLLCRPMPPVPSAGPVFGSNPVAVKLSRRQSDRTTAERFRAEAAFLARLSLHPHILTILGSGVTDDGRPFLTLEYAPHGSLRDLMAVRTFSPAQTADLGIRISGALLTAHRTGITHRDIKPSNILVGADGLPRLADFGIAAGVYDGATATGFSTPWAAPEVIAGLTGGSEAADLYALAAVLYAALAGASPYEYGYAPHDEAELERCVLERPLPELKRPDVPPSLARALELTLSKDPERRPFSALEFARQLQRMQGAMGVPVTPLVADGVPALPARMASRAAAVGSASQNRRNRAAHAAARKRGSRGLIVGVIAATVSLLMIIATLAWLAMPRADSVPAPDIVKAPGPQVDEPTPSATLPSDSSSPDPA…
callitrix_76_8	GH18	F5/8 type C domain-containing protein	MSQYRESRERLERPLIRLAKAVGVATSYMGMSNDYHEIADDVLVSVLAALGIDASSDEAIAASLKTLLDDKHRRLVAPTVLHVEGSDSKVLVNVGVFDIPEASITLEDGTPYQGKVMPDSGDGSTAYWMNDAFVTTASVVIPADLPIGYHTLHVKVAGRTQDATLISVPKRIELIDAMKEHRLWGWMAQIYSIRSRESWGVGDFADLGTMLSDAKTKTGADFMLINPVHAAEPVTPLTPSPYLPISRTFLNFTYIRPEAIAEYGLLGEESRARVKQLHDSVRSLNTNTDHIDRDAMWAAKMQALWIIFKAGRTPERQAAFDEYKRSRGEGLEAYATWCLAYDKWGAPSASPSSWFVTTNKDSAEVKALRDRYPDTLDFYRWMEWIATEQLADAQGAARK…
callitrix_19_3	GH2	beta-glucuronidase	VDNAARTRDLLNHNQLLYLLSYIHHVLAFFATGEYYTRFFRRTKSGVSQRVAHSSRMVETMNTAANTTSHEPLVSIVIPVYGVERYLDEAVAGVVGQTYRNLEIILVDDGSKDNCPAMCDMWAAKDRRIRVIHQENAGLSAARNTGLARATGDWIYFMDSDDAIEPGLVKSCLAAAYTHDADLVMFRFDTIDGTGQPIKSQYRQNDYDDVQVLTPEETLRKQLQFEIEGYFWAFMAKAGIYKDHGFSFPVGRKIEDLARICNVIGESHQVVRIPETLYHYRLRSGSIMRGWNTEMLGDWLEAAHDRSTYISDRHPQLIPFMALQTLMFLGNIEPEMIRQSLMFGLKLDPESQRRYRARINEFLDELGESQKLPERVRKTIDIIRIGMESRENRENKGDK…
callitrix_49_9	GH2	mannosidase	MLEKKLTIVLVMDTIGTQGNGTSNSALQYARELERQGHHVRLVGLGSKDYPARENHVPLVSWVAKKQHMRFAKPSDTLFRTAFEGADVVHIYLPFSFGRRALRVAREMGIPVTAGFHLQPENVSYNAGPIALIPGVNDFMYALFRHWLYRRVDHIHTPTEMIARQLRDHGYKAKLHVISNGYSPRFTPKRQRAAGEPEPWRYRVVASGRLAREKDHITLIRAAAMCRHAGQIELHIAGTGPRARYLRRRAKRLLPNPSYIGFHRNAQMPAFLRDCDLLVHPSIVDIESLSVIEGMASGLVPVIAESELSAAGQFALLDESLFPARDAAALADRIDWWLDHPRELAEWGEKYAEHTREHYSIESCVRRFVDMEREAIADNARQAA
callitrix_54_4	GH2	cryptic beta-D-galactosidase subunit alpha	MVDQRRDHNRFGASIAAVTAAVMLVAGMNAPAFADESGQSGSDGLPGDYSAPSRSQDVMQGTTQDATHDTIPETPQGTGAQESDPQSPARQTDSEEADLATVPGAPAVPAEPSGNKQSFGNEQSSGNEQLIPGTNPEASAQTPDAPAGIGLQSAAEPPVGQSGESVAEAANIPNSDDSHGNSLDDIAAANRNVVKDGTYVIFSNVGEGLVLDVASGSMDDDANVQIWPDNGSGAQRWNVSKDAKGYLTIVNAQSGKALDVFCGLPQPDTNVQQYRPNGLPAQKWVAIPDGHGGIVLRSGVSGDVPFALDVLFGRPEAGTNVQIYNANGLPAQSWRFVRYPDVPDAIRAYWDAHQELGRPLAPAVKSSDGSISQQFTNGTVINDPERAVSSDIWTRWTQE…
callitrix_106_2	GH2	beta-mannosidase	MGRHEKSHTSPLKLITKRQWARCIAGIAAVAAVVSVGLVSRDFYARSVAASDTSTEITSYSATDMKGIEVSRDTVRRAISEGAGGANANTSYVTVDINGDQRVVLGDNLTDVRSVLEAGDITLDPTDTVTPGLDEPVNESTTITITRANATVETVDEEIPFNTVQKEDDSLPAGTTKVQTEGVNGVVESTNLVTRNGDAVVSTNTISKYVKTAPVDKVVLVGTKKASAKKSTSGSSSSNSAASSIGTTTPVGAMQQWAHDYLLANGYSEADFTATVFIINHESGWQVNSSNPSSGAYGLPQALPGSKMASAGSDWRTNYQTQLKWFFNYCNSRYGSIQGAYSFWRSHRWY
callitrix_236_1	GH2	beta-galactosidase	MTELTDAALWWKQAVVYQVYPRSFKDTRGEGLGQIAGVTEKIDYLADLGVDAIWLSPFYPSQLADGGYDVDDYRNVDPKLGTMDDFDELAKAAHAHNIKVVVDIVPNHSSNLHPWFQAALNAAPGSPERDRYIFRDGKGPNGEKPPTNWENHFGGPAWTRVPDGQWYLHMFTKEQPDWNWDNREVRDDFLTTLRFWLDHGADGFRVDVAHGLAKDLDRDDLDNYVVWCTSDQPDDGSHPVIDRDEVHEIYHEWRKVFNEYDPPAFAVAEAWVQPNRQYLYASPDDLGQIFNFEFAKKDWIRDNMHKAIEEGIESAERSGSSATWVMSNHDVVRHATRYGLPQTPTSEYHQLAKDWVLRDGTTYFLDKALGTKRARAAIMMEMALPGSAYVYQGEELGLF…
callitrix_241_10	GH2	Beta-glucuronidase	MSRNPNPSAARRAFRWPMLLTRDGSGIAYGADYNPDQWPEEVWDDDIRLMREAHVNVVSLAIFSWARLEPREGEWDFGWLDRIIDKLGGAGIAVDLASATATAPYWLYEKHPEVLPRRADGTVIGPGTRQSWRPTSPVFRRYALETCRKLAERYGTNPAVTAWHVGNEYGWNNGEDYSEDALAAFRLWCRDRYGTIEAANESWGTSFWSQHVNDFDEILLPGNAGGGDVFLNPGLRLDFRRFCSDALKDFYRAERDAIASICPDKPITTNFMVSTDQCKLDYWDWSADVDFVSNDHYFHEGDMHLDELVCSDSLLTGFSLGKPWWLMEHSTSAVNWKPYNARKRHGELIRDAVAHVAMGADAICFFQWRQSRFGGEAFHSAMVPHAGEDTQVFRDVCEL…
callitrix_243_1	GH2	beta-galactosidase	MNETANAANPLGDRVQVTVTMPPQTSLPPQPPVPPQPQPQAAGPAEHVAHPNAPVAIEAIDLVKDYGSGDAAVHALRGVNVRFEQGKFTAIMGPSGSGKSTLMHTLAGLDAATSGRIMFGGKDLTRMNDNELTLLRRHRIGFIFQSFNLLPMFTAEQNILMPLTLAGAKPDRAWFDMLAATLGLTDRLSHRPNELSGGQQQRVAIARALITKPDLVFADEPTGNLDSVSSAEVLGFLKRSVKELGQTIIMVTHDAVAASYADRAIVFADGRIVADVDRPDADIMNRLLMTERERATRTVGSVRPAARRA
callitrix_309_1	GH2	Glycosyl hydrolases family 2, TIM barrel domain-containing protein	MTDCNSAAGTTASSRPRSVRRLLRSAFQGIDGGRFLNPDDERTVRMPVAAKRTKAEWLGCGALMGFSLIVMFVNLTASGYANEFYSAAAQAGSVDWWAFLWGSSDAGNSITVDKPPAAIWLMALSVRVFGLSSFAILLPEAICGVISVWLVYSCIRRYWGNFAGLVAGFTLATTPVAALMFRFNNPDALLVTLMSGAAYAVLRSLEYPDDRSANRRRTAWMAFAGVLIGFGFLTKQMQVFLVLPGFALAFLIASPTKLVRRIVDGLIAIAAMVVAAGWWVLLTVVVPSGSRPYIGGSQTDSFLELTFGYNGFGRLTGNETGAVVGGGGRGGNAGGMWGETGITRLFDGEFGGQIAWLAPMAVLGIIAGLIIARHTRRTDIRRASVVVWGAWLLVTWIVF…
callitrix_315_2	GH2	beta-galactosidase	VRRSLKREVISRTYNTMLRVMLDADFHDAQCGFKAMTSAAAWRLLPLIEDNEWFFDTEMLLLAQALGMRVYEFPVRWVEDAGTTVNIPDTVAKDLKGMWRMRRTLKVLRRGRIDQESRPHAAQPAQSANSAQSAQSVAVPAAI
callitrix_322_14	GH2	beta-galactosidase	MGAMNNNAMNQPVAAEAPATQMASVTQMAPATQTGPMAAMAQPNPDSIDARVGTPRPVDADIVIPVYNEQEQLAGSVITLMNHLAVSQREGWAYTWNIVIADNASTDATWSIAAQLSAQYPDRVRAVHIPAKGRGRALKLAWGESKARALAYMDVDLSTDIRLTGTLIGSLLYGGADVSLGC
callitrix_316_8	GH20	glycosyl hydrolase	MATGKHPHLTATSAKRPIIEVRHLRKEYPVADDSVVALADINLTIAQGQICCIYGESGSGKSTLLNQLAGMEKPTHGGVRIGGVVISRLDEHELAAFRQRHLGFVFQSYNLLPNLTAVENVAMPLMFRGVPKERREAIARSILKRVGLGNRLEHYPTQMSGGQQQRVGIARAFVAKPEVVFADEPTGNLDSKTKVDVMEMIVSFARDLNQTIVLVTHDDNMAQYADRIVTLLDGRIINDRMIR
callitrix_12_9	GH23	amidase	MGSDLSMGVPGRQGAQCTDEQLSDIRQRQLSQVLYWRFFVNLALMLVDAAMFIIAGAAVVNLYWRQSMPFYANRFGGFEVDLSLYLMFCALVFVLCLNAVGVYHRHVMGDGYQLNSLLFVGTVRTWIVLCAVGFVFSLNVYFSTLCLIVAAAGVLTMIERAITRRVIIATREKGGYSYGTVIVGSPEGIGRTLRFLARRGQLNYRPVAVCPVCMDKESGLVVPDTDAEAISRAVLGNWGHSLPVIQYDDHTLAERIIDMNAQTVMVADVFRRYSDNYNIFSVRMESLGLEIAMVASAGDTANHEIQVRSIQGTTIITQRLAQYSPASRIIKRVFDLVVSSVAIVLSLIITLPVAIAIKVTDGGPVFYRQKRIGLRGKPFMMLKFRSMVVNADALKAKLA…
callitrix_30_2	GH23	G5 domain-containing protein	MPIVRVAQIMGRMMGGGVEATIMNHYRHIDHDRVQFDFIVDDDSTVVPRAEIESLGGRVFVVPAYKRLPAYLRALRSLFAEQRPDIVHSNLNSLSVFPLSAAKKAGVPVRIAHSHSTSNPGERAKTAMKMVLRPFSRVYPTDYAACSNFAARWLFGDKLVDAGRVRIMKNAIDVDRFVFDATVRAAKRAELGVDDAQPVIGQVGRMCFQKNQMFTLDVFARVLKRRPDAVLVFAGDGDMMPRVRDRIRELGIERAVRVLGVRDDVHELYQAFDMLAFPSTYEGLGMAAIEAQASGMPVIASDQVPDEAGIIPGLVRFLPLDSVDEWVDALASADPVAERADERDAVCAAGYDIEDSAARLCDWYEELARKEGAER
callitrix_70_21	GH23	transglycosylase SLT domain-containing protein	LTDERKRRKRVAVVTSGYLPVPNVLGGAVEALDMVMARENEKTPQFDFTVLSAWADGVDEAARGFAHTEFDFVHAPWFVRAADRCVYALAKYVLHKPKLMSYRYIVQRLWYIRHVAAQLAKRDFDAVMIENHATLFMTMQKHGNMHRYAGKVYYHLHNEVTNDFGCKAEIARVRKVLGVSHYIVGTLDAFLAKTNGKGLEPEQKSVWRNCVDITRFNPADAAVQAGGKTFRVRLGIPEDATVFLFSGRLTPEKGARELLEAFVKADIDNAYLVIAGAFFFNSNIVSPFERELHGLAKRAGDRIKFTGFVDYKDMPSVYAMADVCCLPSIWDDPAPLAVIESLASGKALITTRSGGIPEYADDKAAVILERDSHLTANLVDAMRDFAADPQKRAAYGAHG…
callitrix_165_1	GH23	G5 domain-containing protein	MVGNTQGGLLISVIVPVYNVERYLDQCVQSIVDQTYRNLEIILVDDGSTDSCPAKCDDWAAKDDRVVVVHRPNGGLSAARNTGIEHSTGDYIGFVDSDDWLDSRMYEVLLSNLLKESADISIISSTYEYGEGKSFSNKLASQYLVMDSAQAFRYVNIPGYYDVAAWDKLCIRSLFDDIRYPEDVRKNEDYGVTYKLLDKAGKIVYDSQRLYHYRQRLDSLSNTVGAVSMEPVHATKDMMDIVAKRYPDALPYARYGYLRAACGVYDTLLRSDSKYRTTRIALQREISSFARHYVKSIEKEVHLSQARRIQFYMISYIPWAYGLLFKLYKLVKRTRLE
callitrix_167_1	GH23	lytic transglycosylase	MNKVEKIVGYGRHVSLGFAIKAIAGVVDERIHRATGRPYTRSIYQRKDAMFQKFLYKEFGDFIDQWKQREETSRPYKLQSQAPIWVLWLQGERSLPALVKENIEALRKYSHHPVILVDVNNIGDYVDIPQRYFDLFKEGRISAAAFSDVIRIYLLWRNGGLWVDSSVRVTNSLPEEIFDLPLWTIKGIDGDFLLEPKCIDITRWTGYFLAAKPHSLFFTFLKEFYDLYFTRYDEVLDYLLINHFAKIARENIAVVAQEYELIPDNNYFCEMLLAALNSENMELVRKYIDSSTFAFKLSNRDATAQVIGDETKVSTIINQVRQQGNK
callitrix_1_87	GH25	Listeria-Bacteroides repeat domain (List_Bact_rpt)	MHPSFDRPAVPASSRPMPDWVRYGIWWHIYPLGFVGADIRPSGPREFHGRGLDSIVDWLGYARDLGVSGLLLGPIFESATHGYDTLDHMHVDVRLGGDAAFDQLAESCREYGMSLVLDGVFNHVGWAHPAVQDALAGRADGPWAGMVATHLGPDGRPELNVFEGHGGLVDLNHADPRTADYVARVMNHWLDRGAAGWRLDAAYATDVSFWRHVLPAVRAAHPHTWIFGEVIHGDYPAIVRDSSMDSVTQYELWKSIRHSIETQNFFELDWNLTRHNAFLDTFTPQTFIGNHDVTRIASEIGPERAVLALAALMTTGGVPSIYYGDEQAYVGVKEERVGGDDDIRPKFPLSPDELSPVGAWMYRAHQALIALRRQHPWLVGARTEKLLLENKRYRYRSVS…
callitrix_95_2	GH25	peptidase	MSAFLKPYANEAWTRTTGDLTDRRKPIATPEITDTPGDAATVILDPTRRYQMWEGVGAAITDSSASLFMNSMNAEQRHAILSEMFDPAQGGFSSVRISIGACDFSSQKYYSYDDLPEGVAADASLQYFSIGEGEPGAPDATKDLKNVIPVLQEILAINPAVKVMASPWSAPAWMKTSGVLSGAGRLRLGEYVGNGYRYQDTIDYVYAQYFVKFIAAYAKYG
callitrix_201_5	GH25	glycosyl hydrolase family 25	MTAHTVAINTDPASFKGIPERYYGAATDPQGHEIRFTNYFMTLDGKPRFMVMGEFEFSRVEAWQWEDELIKLKMMGVNVISFYVYWIHHEEKRGQWDFTGQRDLRRFVQLCAKHGLWCVARIGPFVHSETRNGGLPDWLYGQPFEVRENDPEFLKVVDDYYAHVGRQLRGLMYKDGGPIIATQLDNEYEHSSAPWECTTGAANEWVNTGSSGVAYINALKKLALKHGFDTPFYTATAWGDAVTGDSAVPLWGGYPYRPWLFYGPNSGEHPATLEYQYQNFHSSTDMAASMYDMFDTNYKPEDYPYACCEMGGGMFCSYDYRFILPMKSVDAMANIKTASGCNFLGYYIIKGGTNPKRDGGFTNEGQCPKIQYDFQAPLGEFAQTRESYDRLKALHMFAH…
callitrix_201_6	GH25	glycosyl hydrolase family 25	MHMGFRWYGEGNDTISLDDIRQIPGVETIVWSLHHKQAGELWEPEEIEAEMKKITGLSEDDRKRGVTKTFNADVVESVNVHESIKTGKTMLGMSRDEALDNYIKTVENLGKAGVKVVTYNFMPVFDWLRTDMFHPSPDGSTALYYDAHKVAQLTDPQALIDETLNGAGNLTMPGWEPERLAHLGEFIEAYKGIDHEKYYENYKVFLDAVIPTCEKYDVKLAVHPDDPAFDLFGWPRVVSSKEGIQRVLDLNPSPYNGLCLCLGSFSSRRGNDPVDAVKTFMDRIHFSHVRNIKFYDEAGSFSEVGHRASEGDVDTVGIMKAYAEADFQGYIRPDHGRHLWSENTEAGRPRPGYGLYDRALGIQYLLGVWDSFKYNK
callitrix_260_3	GH25	peptidase	MNHSLDLTGFDAKAITPFPIVRDGWSTAPDGTGIDFTNYYMTFDRKPFYGVCGEFHYSRMDPSRWDEQLAKMVAGGINVVATYVFWNHHEEHENVWNFTGRRNLRRFIKLCDKHGLKVIIRLGPFDHGEVRNGGVPDWVYGKPFEARSVDPGFLELARDLYAHIAKQIEGLYFKDGGPIIAAQLDNEYMHSSSPWEMTTGITNEWVPGGHDGFDYVHALRRIAEEEGISAPFYTNTGWGGSPVPDDVLPLWSGYAYRPWLFYAGPGEHPITDEYLYRDFHSDDCPRGESFAPTYEPASKPYACCEMGGGMFSSYNYRFILPMKSVDAMANIKMASGCNFLGYYMYQGGSNPIGDGIYLNEGQLPKISYDFQAALGEFGQTRESYRRLKALHYFGLAFGE…
callitrix_288_2	GH25	1,4-beta-N-acetylmuramidase	MVLLTVLDVVMVVLGGVGVIYQAACIVMSLFSKPVKFPDAPMNKRYAVLISARNEEGVIGNLIDSLREQTYPSELIDIWLVADNCTDGTAQLARDRGCYVVERNNLKLIGKGYALTYLLGRMMDDGVADNYDAYFVFDADNRLDKHYVEEMNKAFQSGFRILTSYRNSVNLADNWVSSGSALWFIRESRFLNNSRMILGSSCHVGGTGFMFSREVMKRNKGWKFHLLTEDLEFTMDSILHGDRIGYCGSAMLYDEQPVTFQQSWRQRLRWSKGFLQVFRYYGPALVKRAVRERDFSAVDFTLLLCPFTLLGLVRIVLGWLFAAFGFVTWQSQLNSMSSWISGIVLTVVTMMALAALTIVAERDHIGASNKELFAYVLSFPIYMLSYVPISFQAIFSKAQ…
callitrix_296_4	GH25	hypothetical protein	MWLFAARLYAGDMLNVSIVIPAWNEAERIADCLLNATRQTVMPHEVIVVDNKSTDNTVQVVEEFMRKHPEAPIRLLHQNEEQGLIPTRNFGLNAATGDVLGRFDADCMIKPDWVEVVSGIFTEDPEAMGATGPVMYYDMPSRHFGLKGDNSLRKRIYKADDGQPLLFGSNMALRASAWHAIADEVCRDKSDVMHEDIDISLHLIGKGLKTVYSPRMIAAMSARRMDTSLSSFLNYMRRFKNTFNAHPQHWRKHKPEILFTAMYPAMHLFYPVWQKVLNTADINPAEAAWINEQMELAEKEGRELFDETSTDEVYDKKHEE
callitrix_306_3	GH25	secretion protein	MNTDKTLTFVVPAYNMETYLERCVESLLSATDPSDIEVLIVDDGSRDSTGELADLYQHRWPNNVRAIHQPNKGHGGAVNTGIANASGMYVKVVDADDWVDTPSIDTLMDTLRAQRDAAEPVDMIVTNYVYDKVGKRVKHTVNFRHAMATNTVLGWDDLGRFGLAEYILMHALIYRTQVVRDSGMQLPEHTFYVDFIYAYQPFPWVKTMLYLDMPFYHYFIGREGQSVQTDVMIQRVNQLRLVNQRMVEVTPEPGTVPDGLYRYMIHFLAIESSVTSVFLILSKNKENYQLKDQLWADIDAASPAIGRDVRRKVMSRALNLRGSVGRWLIRRGYYIAEKVVGFN
callitrix_310_2	GH25	subtilisin-like serine protease	VSAQLADKSTAGSRTHDELVLLRDCVFAYRQDAQGYGDADNAVHDQAAPLALNHDNLTVHSGEIVMLCGQSGCGKTTATRLLNGLIPGFYHGALSGSRTVCGLDGDTADISEYVPLVGSVFQNPKTQYFNADVTAELAFACENMGWQSARIRDRVAEVAHRFGIEPLLGRRVFTLSGGQQQRLAVAAATMLSPQLMVMDEPTSNLDAVAMRELHDMVAQLKAAGVTIVIAEHRLAWCADLVDRYVLFADGAIVAEYTASEFRALSDERLRELGLRALDLEPYRQRVAELAATAHDDTAESDRHSDIPKRSKINAQSQIPLIETHHLTVGYGRKHGQFGSWFSKRMQRGQRSAFSRTIPDLRLFPGQIVGLMGRNGAGKSTLVRTLCGLQKPLAGRILLH…
callitrix_247_3	GH27	alpha-galactosidase	GANTLTVTFASSVRESDRREQELGYYPHTEHHAFNQLRKPSYQFGWDWGIDVANAGIWREIGIDSWSGVRLAAVRPLVDVLPGDGAAADGPVTGVLKTTVEIEREGNGRVMGIGDAHVGQTPVPVSVTVSGPGLAEPIAVAGEVEYGRNTATITAVVPNARLWWPIGYGEQPLYDVTVTAGAAAGDDKATAGVPAANVADAANVATASATWSGRVGFRTTRVDTRADETGRPFQIYVNDVPVHARGYNWVPIDAFLSRADRAFYAERFRDLIESNSNMVRAWGGSIYETDDFYDLADELGIMVWQDFMLACAAYPEDAATRAEIEAEAREHITRLAPHPSLIVWNGSNENYVAYSEWWGVKQALADDDKPANANGYGEKAWGDWYYRELFPQLLAELDP…
callitrix_5_10	GH28	Parallel beta-helix repeat-containing protein	MTTDIHEFDHDVLSTDTTLTVWWLLPDDATPARRFRVTLDDGKPVELKLTHYTFDNLEPDSTHTVTVEYDADGTGQFVSLLTERAATQPAKKRLDISLPPYNAVGDGATLNTKAIQRALDDCDAEHQVVIPKGVFLSGALRMHSNTELVIEHGGVLQGSSNPADYEPRIWSRFEGIEGERYSSLLNIGQLDHSSSYNCENIVIRGHGSILGGGVELMQATIDQEMERLKDQLAALGDKIKEFEKPTTLAGRVRGRLINVSNGRNVVISGLTVGMGPAWNLHFVYSDHVTVTDCTFVSRAVWNGDGCDPDSSTNVAVFGCAFETGDDMVAIKSGRNPEGNVINRPTEHVRVFDCKSLFGWGIAIGSEMSGGVSDVEVWDCDMSHTAYGLEVKATKKRGGY…
callitrix_9_18	GH28	polygalacturonase	MSTIATSAQAQAGTVTDDPGAQAPLLSISHVERDFTSPNGQRVQALSDVSLDVRPGELVSIIGPSGCGKTTLLRLIAGLDKPQQGSVTFKGRPIEEPNPERGYVFQQGSLFPWLTVRENVAFGLKAQGKYRERAGEVDDYLAKVGLTGFEHAYPHQISGGMAQRVAIARALIDHPEVLLLDEPMGALDSFTRADLQDRLLDLWEQYHMTMVLVTHDVDEAIYLGNRVVIMSPRPGHIKEIVPIDLPERDRVSDAFLGYRKTLLTKLHFDVHEH
callitrix_50_6	GH28	polygalacturonase	MTVPQSVLDAMHQPGVYLWDDATMGAAQAGQRDLLHTINTLRANDPERERLMRAYFAEMGEDVWIEPPFNANWGCCTHWGSHTYANFNLTLVDDGEIFIGDHTMIGPNVTLVATGHPVRPDLRERLAQFSEPIRIGRNVWIGANVTVLPGVTIGDNSVIGACSLVTRDIPADSVAFGSPCRVVRPINDHDREYYWRDRRIPDGI
callitrix_76_4	GH28	Parallel beta-helix repeat-containing protein	MTFPQLTTNPVMNPASVIQGDRWRIGVITESLIRLEWSDDGRFEDRATQVVVNRDWDVSPRFTETRRDGLLIVDTPALRLTYDMRPFSREGLAIVVKGVAGSDENTWHYGDTQRGNLRGTARTLDGVDGATELGLGVISYDGWAVIDDSASNVVAPADTVRGEANPFGTWVMPRDAGASATQDLYFFGYGHRYIEAVRDFYHLTGPTPLLPRFAFGNWWSRYHRYDEGEYLALMDRFDKEGLPFTTAVIDMDWHLVDDVDPKYGSGWTGYTWNRRLFPDPRRFLAELHERGMHTTLNVHPRDGIRAFEDGYIKAAEHMGIDSKSGDPVEFDLTSPRFMEAYFDLHHGLEDMGVDFWWVDWQQGGVTRQKGLDPLWMLNHMHYLDSGRDGRWPLTFSRYA…
callitrix_159_6	GH28	endopygalactorunase	MTAMNDWENPSLTGRNRLAPHAYCFGYADEDAANTYERERSYGFQSLSGDWRFRLFDGPATVPQAVRSTLCDDWDEVRVPHMWQFDGYGKLHYTDEPFPFPVDPPLVPSTTPTGVYQREVELEAPEPGERVILRLDGADSYAEIHVNGVYVGMTKGSRLSAEFDVTDVVREGENLFVITVLQYSDGTYLEDQDMWWASGIFRDVYLMRRPEAHLEDFYVRTHRVDDSLAQVTLQAWTEGPAEAVEWEISRNGVTVAESRTVSGEEAVIEIADPDYWNPERPALYDLRMRVLGADGRITETVPHRLGLAEVTIEDGLMYLNGRYFTMHGVNRHDTDPRHGRAVDMARVRRDLEMMKRHNINAVRTSHYPNDPRFYEMCDELGLMVMAETDLECHGFENVG…
callitrix_232_4	GH28	glycoside hydrolase	MRYKAIIFDLDGVICRTDQYHYLAWKQIADELGIPFDEKVNERLRGVSRMASFDIILERYDGAMDEEEKVRWTDKKNEIYKSMLTRMSHDDLLDGVSDTLDKLRGMGLKLAIGSSSRNTKFILGQLGLADFFDAVSDGTNITRSKPDPEVFLKAAEFLGMAPKDCLVVEDAEAGLQAATAGGMDSAAFGDIAVNSGLGTWNLTKFADLIDIAR
callitrix_245_3	GH28	polygalacturonase	MIRDSFSTTLGFELPTDGWLVSEDAYEPSKNLQYESLFALSNGYMGIRGSHEEGNSPTLPYLYVNGVFDKSETFMKELATLPNWLGIRLYVEKQLIGVDDCEILEYHRALDLRHAALVKRVRLRDVKGRETLIEGVRFASRAHAHRMGVRLWVTPLNYSGLIEVEQITDGSIINFYDAPRFKVKHTIVTANEPLGVRCEDRDAGAPVMGVTEGAEGAVDEQPAGRGVYMEVATRDEYLHVGVGTHLDGRVMGEPALGSRAFHAFGEQGVEFADFRAEEGMTVTLTKYVAMFDGRDMPADELHETTLKEVEAFLADGFEREFDAHADVYRAMWSQADIAIEGDDELDRAIRLNIFHLMSTGNEHDDRVNVGAKLLTGEEYGGHAFWDTELFMLPFFAYVF…
callitrix_245_6	GH28	polygalacturonase	MSLIEQFHGSATDGTKLTAVYAEQPSANVAFALIFPGDDLPRLVHWGRPIAAPRESTILSLYDALRPQRVSGALDETAWPSILPTQAESWIGASRFSVRRAGAELFCKFTVTDIAVSKPVSDGWFVPDTVPEPDTVPEGKEADVATRPVDVAAGVHADGSSITVPTVVVSAQDAEQGVGIRWTCELDESGLIRQQLTVINLAADTAIAADLEIGQVELGFALPAIATEILTTTGHHLRERSPQRQPLTIGRFEKVSMAGRPDFDASLLLTAGVPGFGFEHGEAYAVHVGWSGNSVLSTERQPYTQGVIGGGEVLLGGEITLARGDEYTTPWVYGSYGDGLNEIAARFHHYLRSRHPQLVVKPRPVILNTWEAVYFQHDYDTLTALADKAAATGVERFVV…
callitrix_245_10	GH28	glycoside hydrolase family protein	MRALTLAQAAASEGEVPVGALVLDADGTVIGEGHNARGGGEPDPLAHAEVLAMRAAAEHLGTWNLADCTLVVTLEPCPMCAGACLQTHVGRIVFGAWDAKLGACGSVWDIPRDPHIGHTPEVYGGVRENECAAVLADFFAARR
callitrix_61_1	GH3	glycosyl hydrolase	MIVMAATYTCLDMIAIYRKEPATETHTSQSASTRADASDAQLAERDAELLYIGNTGTVEFDLTLPTRGANGSGIIWSSSDNRWIRPDGAVRQPEYGRGDRDVTLTATVRHGEATATRAFHVRVLEQANRIRVSEVFPIDATVRAGASFDLPMYTAVRADDGRLLSQRIDWQSGTARMAGPDGWTGTFHGVIDRTDIPVTATVHARSDDPAIARNRTSDAAGNNLVPIPLSHVRLTGDGVLAGNQARRLAFLRTVDDDRLLVEFRRASGLDTRGAQAMTGWDAPDSLLRGHTTGHCLSAYALAYATSGDGTIKRKLDYVVDSLAEVQRAFSAKPGFHPGFLSAYAEDQFDQLERYAPYPTIWAPYYTLHKILAGLLDAWRWAGNRTALDVATGIGDWVYA…
callitrix_82_2	GH3	beta-glucosidase	MSESSYPSVKDLTLEEKASLTSGGDAWHLQGVEAKGIPGYMITDGPHGLRKSLAASTGETDLDDSVPATCFPPAAGLSSSWNPELIHQVGEAMAEEC
callitrix_242_5	GH3	beta-glucosidase-related glycosidases	MPTTGNAHPSWLSEAVFYEIYPQSFADSNGDGIGDIPGITAKLDYIRDLGCNALWINPCYDSPFKDAGYDVRDYTKVAPRYGTNEDLIALFNAAHDRNMHVLLDLVPGHTSEEHAWFQASARPDPAERVVDAAPGATTPGDTAPGDTADHADGRVNVSERYIWTDCWISGGDGLPFIGGETERDGTYILNFFKCQPALNYGFAHPSQPWQKPALGPDALATCDALLGVMRFWLSRGADGFRVDMADSLVKHDEDGKPYTIRTWQHMFAQIRQEFPEAAFVSEWGRPHESMEAGFDMDFYLDWRWDG
callitrix_302_3	GH3	beta-glucosidase	MEQQIVATAIGDWTPAEEALPCPDLPVYAGDDLGAFPDDKGATFRIWAPTACGATLRLFEAGSPDEPGGADPVASHELTSGADGTWLVRCDGVGHGMYYDYVVRFPNGETHRTADPWARAAGVNGRRSMVVDLARTDPTGWRDDRRPRVPASELVVWETHIGDFSNDEHSGVPADHRGTYLAFTHADTTVDGEGDFPTCVNYLRHLGVTAVQIMPFYDYGSIDESKPLGSAGRGFNWGYDPLNYNVPEGSYSTDPFHGEVRITECKRMIQALHAAGIKVIMDVVYNHMFSADNWFERMIPGYALRRRADGSFADGSFADGSACTNDVATEHPMMRRYIVDSVTYWAREYHVDGFRFDLMGLIDVDTMNAIRASLDALPDGASILMHGEPWSARQTALEP…
callitrix_335_4	GH3	GNAT family N-acetyltransferase	MEDTRHTSPSWLSTGVFYEIYPQSFADSNGDGIGDIPGIIERLDYIKNLGCNALWINPCYDSPFKDAGYDVRDYRRVAPRYGTNDDLIALFAAAHERDMHVLLDLVPGHTSEEHPWFRASCNANPTDRTVPSSSVTSPENDHLYSAPSAEGAVSAADWGSVTASAATTTSPNAAPENVSERYIWTDSWIAGGDGLPFIAGEAERDGTYILNFFKCQPALNYGFAHPKYAWQKPALGPDALATCDAMIDIIRFWLSRGADGFRVDMADSLVKHDDEGKPATIRTWQYIFSKVRPEFPEAAFVSEWGRPYESLEAGFDMDFYLDWRWDGNPNGYNMLLRNTDTPLTRDGDLSYFNADSPTGVKGFLDQYLPQLRDAERLGGYFSLITCNHDTPRVAQRLTE…
callitrix_335_13	GH3	serine hydrolase	MTTTPRDNDAAATAAAAPTGESPARLKRPLIQLAKACGVATSYIDQVGNYVEIRDEVIISVLGSLGIDASTPAAVCQSLLDVECHGHQQLIAPTILKVQGRPTVITLNCAKDELTAITIALEDGTSYRGELAICEVWQSGAIDAQLAVTLPEDLPIGYHTVSVQAGGVRRTSTLIVAPPRIELPEAIQHKQRWGWMTQLYSVRSAQSWGVGDYGDLKRLLRDAGERSGADFMLINPIHASAPIPPLEPSPYLPESRRFLNVTYIRPQDIPEYAQLPESERAAVDALHESVAAANDSAEPLDLNASWSAKRQALRIIFNQKRSHEREEAFAAFKQRAGADLDAFVTWCVAFETWGAPWEGQWFTHESKSSPRVAALVREHHDDLEFERWMQWIADEQVGA…
callitrix_340_7	GH3	GNAT family N-acetyltransferase	MTAEQKTSPLSAGAGVAPATGRDEEAFKNDPTATLEGVRGKDVTKAAKQLLRDSAERGGGSIQMQDVVKIYPGSTVHALDDFNLDIKPGEMVVLLGGSGCGKSTALRSLAGLEDIQGGRIMVGGQDVTGVPVNKREMAMVFQAYSLFPHMTALENVAFGLEVRGVSREERRKIAMEQLELVGLADQAKKYTQQMSGGQQQRVALARALAIKPRVLLLDEPLSALDAKVRVQLRDEIRRIQLSTGTTTVFVTHDQEEALAVADRIGVMNKGKIEQIAAPQDLYQRPATEYVATFIGLTNRLPGASDGKEATVFGQRLPLLPGSAQGDDVTVLVRPENLTLTAAGAGARSTGGEHARVEVIHFLGALVRVDTVITSGEYQRWNNGEQLKVTVQLPASELPA…
callitrix_340_9	GH3	beta-glucosidase	MTDTTEPIEVGMPFKTAAPAASVASFRDVAVSFDGKPVLKDVTFSVASGEFVCLTGRSGSGKSTLLRLAAGLILADSGVVDVTEDTAFGFQDSRLVLWQRLWRNITLGMKGTRSELRGVAERALESVQLAGRADDWPAELSGGQAQRVSLARALVREPKLLLLDEPFGALDALTRLDMQDLLARLRSSHGWSVLMVTHDVAEAVRLADRALVLADGEIRTELAIDRTHLDRHNRPGNHAELEDRLRDALR
callitrix_369_3	GH3	beta-glucosidase	MVRFLERDRLDTAGKLTEYSSGVRTADMTSGKLRTTVFAAGQAIGRRTKRSLDSTLEDNGDRQQAGTEALDDLQGIAGRGGNTIGRGTGSTVRRGTDSAVKAGHTTTRPFPPAPAPVHAPTAQAAGTGPGLARSLAPTTPIRRFAIPTGRMPASRGAAARQVTDAVSQAMHAAAVSIRRAAAAVANAVSAFIGTPAALAVIGIVAVIAVLAAMLAWLPGFAVNQGCADTRTEIAIPAQATPWVAKASETSGLGQDFIAAMMTIESGFRADAYADDSNGGTWGLLQINREVWRSVHPDGADATPPEGITDPMTHAEYGGMYLARRLDTVRRLKTANPSAEFSTLDDLDALVIAHNAGEGGLMGWPRIPQVTRTYLDKMHAMLGGEDRPVCPSGGVIGSLD…
callitrix_43_1	GH30	glycosyl hydrolase family 30	MVEYEIGRNGDELTGPSKPLVSVVIPVYNTRPDDLRTCFDSLSQAKDARLEIVAVDDGSHVKTANLLDEIAAGCPNAVRVIHKTNGGQSSARNRGIAEARGEYIEFVDSDDYVDWDAQQRVLEVLGEHKPDILQINVVGMTEAGVYFWPPKHGTGEYREIDKREIMTECAAMWAQLVKRELFETSGIDLCEGIHIGEDFASILSLTVAAENAAALDVDLYYFIDHDSSITHVPHPEMLLDITEAMDFVLLHAGDSISQYHDEIEYQAIKQVRYAGIVRALDWEGLHSPAIPKLIEYMKEKFPSWEDNPYYQRVAASQLKYRLIIDGHYILYSILHRGLHMVTRVRSIIRSIVR
callitrix_359_3	GH30	glycosyl hydrolase family 30	MKVLFVNPIVYTPENASIPKVDTITSTMSYDLCLAFQRAGIDMTLVAADEWKPTKQTIFPFDVVWLKSYWKKFFPIHRIPVNLGLIRYLKHSDADLVITSEVFSIDSLICSIFAKKKTIIWHEMAKHNRMGGGMLSRFWYNVIPKLFMRKVLVVGRSKEARTFISRYCRRVSETVIGHGVNLDVFRTASRKTNTFCVVSQLIDRKRIDGIIRAFDAYVLRYNAGCKLYIIGDGNRRADLEKLSRSLGLDDHIEFMGQLEHDKLQRYLREAKAMLVNTAKDNSMLSIVESIASATPVITTSVPLNAEEIRSHGLGIVKDGWNEDDLAALDAHLDDFVERCKTYRKTLSTDYKVRQFMKLYDENIRPQGK
callitrix_299_4	GH30	carbohydrate-binding protein	MFSMKKVLPRLLPRIPGNGLLYRIMRNGAAHSSPLPYDAAVREKLSSIHPRSSYVPDTSDHGDRTVSYDVSLVVPCYNIGKYIDECLSSVFNQITDYSVEVIAVDDGSTDDTHEKLNNWKNLHDNLIVISQINGGAASARNTGLNHIHGRNVMFLDPDDMLAPNAIDLLMKAIDSSGADYVSGSYIRVNESGKTISKPYQIGSCGMPWGRMYRASVWRNLRFLEGYWFEDTLQAYCIVPFYSEQRQPLAQTLYRIRKDSASHDTAKQSKSADAYWVVEATLEQCRMLGLHIGQTLYEQTIGQFGALAASRITGWSEADRRTFFLACSNLINSTPEFSGLSTKRSLVWQDIEKALRTRNYRLWKLACYFAYIGR
callitrix_299_3	GH30	glycosyl hydrolase family 32	MNTGASKIQKAFITICTDDKYLPGVVALNRSLQSVRSAYPLIVLTTANMSESGVQALRSESIQILTAKDIVPSEYIRELNIKNGSPNWSNTFFKLRIFGLTQFDTLVYLDSDMIVLRNIDHLFDKPHMSAVAAGHHFNSSWNQLNSGLMVFKPSSYLERDLVNLIEGKPSSDMLNGQGIGDQDIINHYFKDWKNQDNLHLPETYNQFISLIPEYLRKGYLKSPKEIYVVHFVGKVKPWNYTTSDYVHILLRAIRWFSFAEFSIVREFKKLERN
callitrix_54_2	GH31	glycosyl hydrolase family 31	MRILLVNKYFYRKGGAETYFFALAEGLKALGHEVAFFSMRHPNNEPSYWSKYFVSEKDYVGKISAFQQAKEAATLVYSFESKRKFEALLEEFKPDVIHMNNVHRQLTLSILDAPYLKKHHVPVVYTAHDYILLCPAYTMVDGHGKVCDRCLDRRFFHAVENTCVKGSKAKSGLAFLEAEFLKMHHSYDKIDKIIAPSEFMKSKLDEGGYAGRTVAFQNFLTESQMAMAHKVTNTGKFDTVEPYFLFFGRLSQEKGILTLVKAFLQAAGLRPLSGGAVPQNGTEGVQTIPGNWKLHIVGDGPERATIENLVRQAGPEAESRIKLLGYKTGEDLQREVGNARFSVLCSEWRENMPYSGLESLAAQTPVIGANIGGIPELVVEGDTGFRFESGDRDDLSAAL…
callitrix_180_6	GH31	family 31 glucosidase	MRIAMIGHKRIPSREGGIEIVVDELSTRMAARGEQVVVYNRKGHNVAGEEFDNQSNESDKPYVYKGVKVIPVTTIDAKGLAALTSSFFATLKAIKARPDVIHYHAEGPCVPLRLAHWFGIRTVATIHGLDWQRAKWGKFASTYLKLGERTAAKCADEVIVLSRNVQQYFKDTYGRDVRFVPNGIERNEQVPADAITRKYGLEKDGYVLFLGRIVPEKGVHYLIDAFRRLDTDKKLVIAGGASDSAEYYESIKAAAAADSRIVLTGFTQGEELAELYSNAYVYVLPSDLEGMPMSLLEAMSYGNCCLTSDIPECAEVVGDHAVTFRKGDTDDLADKLGDLIAHPDRVVGFKAGAADYITGKYSWDKVVDQTLALYRGEEKR
callitrix_238_4	GH31	alpha-glucosidase	DRFIFKMKDDPRITKVGHFIRRFSIDELPQFLNVFRGDMSVVGPRPPLPEEYERYNKLYATRMLVKPGITGPWQVSGRSDLTAEESEALDVAYVQNWSILGDIVLMFRTVGAVLSHKGAY
callitrix_247_1	GH31	family 31 glucosidase	MNNTIFYKPAEGWVGDVIPYCEGEEFHLFYLHERRESPREGMSWRLVTTKDFVHYEDRGDRLVHGTAQDPDFNAYTGSVVKDHDGRHHLFYTGHNPRHCGDNGLPLQRVMHAVSEDGMATWHKIPADIFGAPVGYEQSDWRDPFVFWDEESKIWRLVLAARHTSGADRRRGVVAQCVSKDLSRWEIAEPLWDPGRYITQECPDVFFWNGWWYLVYSEFSDAFATRYRMSRSLEGPWVAPSSGKDSVDGRAFYAAKTAQRDGRRLFFGWIPSRIGESDEGAWQWAGTMSVSEGTQNADGSLSFRIPHEVKSAFSDLMWNDVGNHAVGRSDGYDAKMFDLDVPRCALLHGTFEIGEDRADAGVIVKASKDGDLGHIIRFEPKRSRMVVDRWPRPRTGGEQW…
callitrix_360_5	GH31	family 31 glucosidase	MSELTNAERRTAQLPYHYDDPNIMDGQLEYQEKLWEFNQTHPTDTAGKQKLLKEMFAEIGEGCHVETPAHANWGFHHVHMGKGIYCNVNFTCVDDADITIGDYCMFGPNVVIATAGHPVLPILREHHYTYCIPVTIGRNVWVGANVTILPGVTIGDNCVIGAGSVVSHDIPANTVAYGVPCKAVREIGEKDREFFYKNRRLDVWE
callitrix_72_6	GH32	glycoside hydrolase	MKISNPVLPGFNADPSMIRVGDTYYIANSTFDWWPGVRLHESKDMVHWNLLPGPLNRVSQLDMRGNPSGGGIWAPDLSYADGKFWLIYTDVKIVNGAFKDCTNYLVTAEDIHGPWSEPVRVNGVGFDASLFHDDDGRKYLVQQTWDFREYRHPFNGITLTEFDTETMHLKPETARIIWHGTDVKLVEGPHLYKINGWYYLFCAEGGTQYEHQESVARSRTLDALSFEVSPHDPFISNFDTPDTYLQKQGHGALVNTPGGEWYYASLCGRPWRHETEPAHGVRGWCTLGRETSIQKVEWDDDGWPYVVGGHGGERYVEAPKDAIETEAPTDHSQHDEFESTELDLNWNTLRVPFTEAMGRVGGGSLTLRGQGSLSNLFELSLIGRRWQAFDFDAETKVTF…
callitrix_129_2	GH32	beta-(1-2)-fructofuranosidase	MLRLPKLLNDGCVIQASMPITIWGWAEPHADVSVNMQNRAAVTSAGDDGSWSVSLDSLEPGGPYTMCVESSDGSHITREVYAGEVYLCSGQSNMELPMAWVRPEYASEFSRPADPLLRQYKVIPEYDFAGPHADHTDAHWTVCDAQGTAEFSQIGYFFGRMMREHLGVPVGLINVSLGGSPIESWMDEPSLRRFPDMLDILRQYAGEGVAAKRSADSIAARDDWYRALGYDAAPATGSYLPLGQWPWRHDRESSSADLQWHGITLPNWFADQGLTGFRGELELRKTIYLPAHMEGRPAFLRLGTMADAEHTWLNGHLLGGRTNQYEPRDYEIPAGVLHGGANELRLRLVCEHDTGRVTPGKAMTLSVGDELVDVSGVWRYAIITAAQEDCPWEDFVRWK…
callitrix_179_3	GH32	PTS mannose transporter subunit IIABC	MNMNETKQSLFAECGYAQADIDARVAQVWHEIFEGPNKFYWESEDDLGYVMDTGNDDVRTEGMSYAMMLAVQYDRQDVFDRLWGWVMKYMYMADGHHAHYFSWSVKPDGSERANGPAPDGEEYFAMDLFLAHRRWGSREGIYDYAACAQELLYYCVHKGWEEAGEPMWNANNHLIKFIPETEWSDPSYHLPHFYEVFAQCADDADRPFWNEAAVASRAYLALACDERTGMNGEYALYDGTPYTEERFGRHDWFFSDSYRTAGNIGLDALWNGAEPVLCDRVAALQRFFLNHDRTSVYEVDGTVVDERVLHPIGFLAATAQGSLAAMHAASPDAAHNARVWVHMLWNTPMRVGRRRYYDNFLYAFAMLALSGNYRCEW
callitrix_299_1	GH32	beta-(1-2)-fructofuranosidase	MVLRQVRTAYGVIEGLSVEDPEITVFRGVPFAAPPVGELRWRAPQPPQSWKGILHAHDFGPSAMQPRWNPEEFYGREWQVDSDSPRSEDCLYVNIWTPALTGSGEARLRRGIGHGCGKQPEDASCMPADSRHGLLPVMVWIHGGAYQCGTPAEKEFDGSALARLGVVVVSVAYRMNAFGFFTHPDLQRESELRAAGGVPEEPYANFGLLDQRAAILWVQGNIAAFGGDPASITVFGQSAGAASVLSQICSPLNHGLFRRAIMQSGAGIGLFNTRLHPLEEAQHNGIRFLDYLGVPSVREARRIPADALLDAAEHFPAPEDAGSSDQNWPMPANWMPCVDGCMLPDQYGNILRRGVQQPMDIIIGNTTGEFLETQMDGTVVPAGEQGNMDLIRAWVAGGA…
callitrix_99_3	GH33	sialidase	MATMATKHNPIINSDFPDPDIIRVGDVYYMATTTMFLMPGCDILRSYDLLHWEFLAHAYAQLDDTAAQRLEQEGRNAYGCGMWAPSLRYHNGLFSVVFAANDTQRTYVLEARDPAGPWTKRVIDGLYYDNSVLYDDDGRVYIVHGNTRLHLTEMEPDLSGPKSGGIDRIIAEDDPNADLGYEGSHIYKHDGRYYVWTCHFRSGHRKTEVCLLSDSLEGEFKAREVLDDDLDFHNLGDAQGGMVDTPDGRWYAFMMHDRGALGRAPTVMPMRFGEDGFPVLGIDGRVPMQVSVPTNHADYEYAPLNGSDDFRYTAGQGTDVEVTDLKPFWQFNHVAHPAFWSVSEQEGSFTLHGGSVAMNISHAWNTLTQRTVGPRCMAEVTIDAASLRDGDYAGLAALQ…
callitrix_279_4	GH33	dihydrodipicolinate synthase	MVTINSSVTGGVKESVQDVSGVQDMTNAQGGRIISNPVMRGMYPDPSWIWDDSREEIVLVNSSFELVPGLPIHVTRDLVTWTHAGDAVDGAMARRLLIDGVEDSGGLYAPTIRRIGGRYVIVCTVARVNEGQALAAGCAMEDIESCRAAQGNFVIVADTLEGPWQGPYWVAGAEGIDPDIFEDSDGTVWWTQTRPALNPQWEGQTEIWTQPIDPASGWSLQGRKTVIWRGYGVGAVWAEGPHLYRIGDWVYLMTAEGGTSFEHSEMMMRTYAPNGFAAALADFEQGLASREVLIEPAREGEGCVVGPFDRLFEGFKKNPILTHRHLGNEELIQCVGHADLLCHPKAGWLLACLGVREVPGNEAGELFSYLGRETFVASVKWERNPVSWKLEGSGPTKQD…
callitrix_1_102	GH35	beta-galactosidase	MGRKAPNRRGIFFEDISYSADGGLASEMVQNGAFEYSHLDCRDWSNYTCWDKETANGGRAAFAIRDRGSLAPENPHYAVIEVREPDADLINGGFDGMRFAGGASYVLSLWARVDVVDEAAFMAAGMERNGDVVDAPDMSLDGKTYATVDAGLDLAADAYTIDMTVLFHGGSQGFRVRFGDVDGMDSSEVMLGRGQAICVVRDGSAYELASTSWIHSGIPAGTRWRIRIEVADRGRSVRLFRDGELLLEGHEEPLETRRVVSAVLDGLGWTGADRAETDRPGAGRVAVTVLSGDDPYAGTPGTEAPAPVDSIVDLTDGVYHAPAWSFLVIELPVDAGALRAARVHDVTI
callitrix_43_5	GH35	beta-galactosidase	MSLSANPAGCPAIPADPYGYLLVHFIEDPQGYAERIYLDLSDGDDPERWGPLNGGEPILTSPLGTTGVRDPYLVRNPETGTVYVIATDLRVFADGEPTGSWYDFSHHGSRNLIIWKSDDLVHWSKPWALDVSRRADGTRAELGMAWAPEALWVPDYYEEGHEGGRGAFVLYWSSKLFADGDPEHADDAVYDRVLWGATNDFTNNTFALGGVLIDAGSNTIDTTMIQRELSDGTLRTYRATKSNGPKPGIWLDRTDSPRWWEPDAEWTVIQREIGVDWTESGHPGGVEGPALFASHSEPIWYLYVDVIPSIGYRPMVSADPDRGFDYLRDDRFHMAPHTKHGGVLSLTRTEYDRLRANDGCIGVRA
callitrix_44_7	GH35	mannonate dehydratase	MPNPDRSDLSFAYLEPFIMIKTYPAPFGANLRDEFTVRVRPASGGEWQQLDTYRVKVDMHDVREASMAYFDMDEPVEVEVTVNRFYYIYTAAIRPLSYRIEPVIEPRRLTFRLDKPANLSIELNKERFHNLHLFAGPVENEEAIRAAADVVIEPDRVPGRIGTFDPNAALEALDPDKVSGPKRRIFVEAGCYGVAETVWHIPSHVDVYLAGGVVLQGALSISRAQDVTIHGRGVLDMAFLAKQTGIGGIRIDGCRDVTIDGITLINPPHYSVCGGMSRRITIRNLKTFSCEGWSDGIDMMSCSNVLVEGCFLRNSDDCVALYGSRWNWRGGTSNVIVRNTTLWADVAHPINIGTHGDHEHDGDVIENILFDHIDVLEHHEFQPGYLGVMAINPGDKNTV…
callitrix_45_1	GH35	beta-galactosidase	VRILRQLMSLIAAVATLLSVCLVGSAAVAAEPTVAEPPAIQETVQLLTQKVNGFTHPAMSVTPERLTQTRKALAEGKQPYKTYYEAMVSTDYAKRDFTSSNLKAGTLDTPNNNTYTKSSMTMTMSKDSFRAYTQAVMYYLTGDSAYRYNALRILRIWQNMDPNQFVYFPDAHIHVPVPFFYMIAAAELIQYTSTVQLTYDDETNKVTGYDLSWTESDTQKLTDNYVTPTIKAFLDDNTHYFNQHLYDMTGLLGAYIFTNNTEAYNRTVEWVTVNASTTKPDVNGALNHLFSLIKADDPRNPTGVDYVQHLEMGRDQAHGSGDVLDLTGIARILDQQGTKVDPETGTVSTAANAQSLYEFKDKRLLRGAEQMYSYMQGATIPWTKLGGGFDYSGDVSTAY…
callitrix_5_6	GH36	alpha-galactosidase	MNDVIITIPADHAPVADIPARMFGSFVEHLGRCVYGGIYEPGHPSADEDGFRTDVLDLVRELGVTCVRYPGGNFVSNYNWEDGTGPRDQRPVRRDLAWHCTETNEMGIDDFYRWSRKAGTKIMLAVNMGTRGLKAALDELEYVNGAAGTAWADKRIANGITEPMDIRMWCIGNEMDGPWQVGHMDPDEYASAVDKVAHAMKLAESGLELVACGSSSAHMPTFGTWERTVLTKAYDNLDFVSAHAYYYDHGHKTADRGELQDFLASAEDMAQFIATVAEQADAAKAAHHGDKDIAISFDEWGVWYSDAWNEQEAQWKAEATQGLHHEAWPKAPHLLEDIYSAADAVVEGSLMITLLKHCDRVRSASRAQLVNVIAPIMAEPNGPAWKQTTFYPFAEAAAK…
callitrix_55_1	GH36	alpha-galactosidase	MSDRSPFPRSARTALPAPLAAICAIVMCLALAGCGAIGTQSAPSGDDSSLSGGSPSAASSSAALPSPTDSSSPDGSSSPAATDDSPQSRARAMVASMSLEERIGQLVMVPLFAGTDASQIEPLIRDDHVGSVLVLGKWKTGVAGVSQATKALQSYAPAGNGLIITTDQEGGGVQHLTGEGFSTMPSAVRQGKMSTDALRESAATWGEELASAGVNVDLAPVLDTVRVARKSNAPIGALNRDFGLDAAGNADHGVAFVQGMRDAGVQSAVKHYPGLGGVTGNTDFTAEGITDRTTALGDDAIAAFDDAIGRAQPAMVMMSLATYANIDGSAPAAFSKAIVTDHLRGRAGYQGVVISDSLSAEALGGIATDQLGVRLVEAGGDLACIGASDYVRPIIDGLV…
callitrix_117_7	GH36	alpha-galactosidase	MRYFEETINGVDGSEALFRGYVISNSEAMDPDRVRPAVLILPGGGYTRTSPREAEPIALKMLGYGYQAFILDYSCAPSEYPVALLETAEAMRRIRTHAAEWHIDPDAIVICGFSAGGHAAAFFSERWNGAEVREHGFDPEEIRPNGMLLGYPVITSGPYAHRGSIDNLLGPERKDDPKWLDLVSLERHVTADVPPTFVWTTVTDHSVPVQNTLLFVNALVDADVNVEVHIFPEGNHGSSLGTRETDNPSGWIGNLTCVQIWPDLVDRWIQGRFPNATSWK
callitrix_247_4	GH36	alpha-galactosidase	MTFTFPTDFTWGTATASYQVEGAVNEGGRTPSIWDTFCAKEGTIVDGTSGERACDQYHRYPEDIEIMKKLGVGAYRFSVSWSRIIPEPDGKVSQDGVDYYLRLLDVLREAGIKPVCTLYHWDLPQYLEDQGGWPNRDTAKRYAEYVQVLASAFGDRVDTWTTLNEPWCSAYLGYGNGVHAPGVKDYTKALAAVHHLNLAHGLGAQAVRSVLGEDARVSVTLNPAVNIAETGSLQDLEAKRRADLMNNEVFYGPMLEGRYDSDIMDATSEITDWSFVHDGDLETIHQPLQVLGLNYYSTTHVRHAAVGNVNENVPAPAQDIVEFLPPAGELTAMGWNQEPSGLTTLLTEMSARFPDLPLMVTENGSAWDDEVTEESTAPNGKIVHDPQRVNYLNRHVRAV…
callitrix_261_5	GH36	alpha-galactosidase	MTWQIVSVIVVALVVLAAAMPLAYMCGRKTGELEGRQAAEEEGPHSAFGDDVDPADIEQGILDAGPDAVIVCDHVGRVRGATSRPEDTDLVDAGRIVNQEILDILQLVDADGEIREREIRVSLDLTRVSDVITGRGITAGAAAPSDRYLRVRIGGISGGLYAVFLNDVTEQRRFEEMRRDFVTNVSHELKTPAGAISLLAETIADASDDPQAVRYFAGRVTKESARLTELVKHLIELQRAQNTNTMLDAKRISTMSVAREAISENIVQANAKHIAIRLSFNGHSQPLEVPAQNDTDASDTESIDNATDVAIVANRETITTAVKNLVENAIRYSTEKTTVVVGVSRDAKRGKVTIHVVDQGIGIPAASLDRVFERFYRVDPARSRATGGSGLGLAITKHC…
callitrix_281_4	GH36	alpha-galactosidase	MTRILIVEDEESYREPLVYQLTREGYEVSAAASGEEGLELFTKGGIDLVLLDLMLPGIDGTALCRRIREQSRVPIIMLTAKSAEIDKVVGLEIGADDYVTKPYSFRELLARIRAVLRRNQVVAESAGSVEDEIPLVCGDISMQVGQHQVTVRGENVFFPLKEFELLEYLMQNKGRVMTRHQLIDRIWGSDYVGDTKTLDVHVKRVRSKIEVDPAHPKYLTTVRGLGYKIDNPLQ
callitrix_307_8	GH36	alpha-galactosidase	MPVTLESVRFRYDPHGPDILSGVDLTIPDGQMIALVGPSGSGKTTLLQLIGGILRPTAGTIRNTTAPGDMRWVFQTPTLLARQSVRHNIDIAVVSCPWSRSERAARVEEMIRDVRLEDFADMPVNRLSGGQQQRVQIARALASKPPLVLADEPTGQLDHTTTGVVMDAIRAARDRGTTVVIVTHDMYVAGLCERVVTLEDGGVSGDRMTGGMTRDVTGNMAGEQTDGADHGQA
callitrix_33_3	GH42	beta-galactosidase	MEDNASLTFEGWGYRHASRKHFAVRDLTLEIKPGQRVLLLGASGIGKSTILEGAAGLLGSDDANDGASGAGTGSEDSDGGVTEGRILVDGVPVRKARGRVGLVLQDPDAQAVFQRLGDNVAFGPENLNVPREEIWRRVRESLDAVGMEGVQLHRSTMHVSGGQQQRIALAGALAMRPGVLLLDEPTANLDPDGVDQIVDAVGQVLASHHSTMVLVEHRAGPWIDLIDRVVVLGLQSSEQTAARVNGTGREGDIDRSGFRRTVVVADGTPDEIFRDPSIDFAALGIWVPERYRRPEDEIRRIHTPGEPDTDPALGTGETLLSCRDLAIGRGGKAIAEHINLDFSAGQITALVGANGAGKSTLSLTLAGLLEPVAGAVEASPALAAGAQGGSPFAWKSTEL…
callitrix_136_1	GH42	beta-galactosidase	MSNPLSQKIRQYCAIGITAAMLSAGIVVATPSTAFAASEGVQEMYRLYNPNSGEHFYTASEGERDTLDWQGWRYEGVGWIAPAKSNTPVYRMYNPNAGDHHYTMSGSERDNLVRVGWRYEGIGWYSDDAKGSPLYRQYNPNARTGSHNYTSSAGERDSLIQLGWRNENIGWYGLRVTTSQVNALKKAKSYLSISSFSYQSLIEQLEYSKFSTADATWAVDRCGANWNEQAAKKAKSYLTITAFSYDGLIEQLEYSKFTHEQAVYGVNQSGANWNEQAVKKAQSYLKLMSFSRDELIEQLEYSKFTHEQAVYGVDHSGAIW
callitrix_147_2	GH42	beta-galactosidase	MVDPIHQAQAKATEDVFASPAGTFVIRNAVKADAQGVDLNAWVSVVDGTIDAVGTGDADCETRIAHLGGTGRVEVVDAGGMLVTPGYVDIHVHGAWECSFDDGAEAISVARAHHMLHGTTRQVLSLITNPLDVMERNLRSVRDVMASRPDVLGSHLEGPFLALSRKGAHDPNCLVDPTPERVERLLGAADGTLRQVTLAPEREHGMEAIRRFAAAGVVPAVGHCDADYDTARRAFDAGARLMTHMFNAMNGLHHREPGPIPAAVEDPRVTIELINDGFHVQDPMLRLGLGFAKHRIAFVTDAMAATGCADGAYKLGALDVNVVDGHARLVSNGTIAGSTLILEAAVQRAVHELGMGLTDALEAASLTPARAFGFDRPNPVTGAPLGLIAPGYAADLLLT…
callitrix_190_4	GH42	beta-galactosidase	MRWQFTDFPDGAGTLHVTFITQGDGTICRAMPEPTTGSAADTDAAGTSQSPAAFLAIGVRDGHARIEARHMRADPHDPNAPSDVTLDMEDAFGLTNGTTHELTLTFGQFGTRIHLDGYQCFASASNLAPIRLANAGRFELAKEASIETFPEPLDAECIARTAAAVEPDIIFAGPDLAPRDIGRIAPLTSGAIVAQFRVRGRGQNGVILAAGIGDDQRMDVRIEPDGVTLTMRDDDAAAVYHAPGRWDDGDWHHLAIRAGRGAVELFMDGTSVLHQRGQMWFADLARHAGADANNGTAPINRLSVGCDLRGVRLMGEVRNGGILLRTPTDGQIARLAHAEPLITDALFDTGYAGSASYRIPSLVRTPRGTLIAGADRRTAISNDAPNHIDFVIRRSTDGG…
callitrix_281_5	GH42	beta-galactosidase	MDYTATMFKTQAGRAVAGTVSAANPNSPNLPNSPSPFGLHTLALNHVNFVLGEGETIAVMGPSGSGKSTLLHALAGIIRPTCGTVTFRGADLGTMSDADRTKLRRSTFGFVFQSGHLLPELPAVENIALPMMLNGAPYRAATDAAMLWLERMGLKALATHRPGEMSGGQMQRIAIARALAVRPAVVFADEPTGALDQSTGREVMGILMAAARDNGAAVIVVTHDPNVADFCSRTVTMQDGQLGEVTR
callitrix_320_3	GH42	beta-galactosidase	MTNTDATTPAGEPAPSEPAIEPATKPAPQPAKPAQPAHIRIFISAHKPAAFPDCASLMPIQVGAEIAEQPLEGTLYDNVGENISELNPMYCELTAQYWAWKNANADYYGFCHYRRYFDFTDTPHHQNDYGEIDDTFIDERAAREYGFNDATIARAVTGWDVITSPVNDTKLIDGSVNMKEHWAGNRHLRLKDLRHTYDILVSRHPEYREDADQFLNGHTAAFCNMFIMRKEIFFAYCEWLFPILKEFVDTSDFTHADVETLRTPGHLSERLLNIWLAHQRRTGAGRDWKVKTLQCVHFTNPEPRMQLEPLSTNPRLTVPVVFAADDNYVPMLTTTIFSMLKNADPKRFYDVIVLHKDITRANQQLIREYFAQFPQATVRFYDVLPVVDGYNLTTSNAHI…
callitrix_365_4	GH42	beta-galactosidase	MSSSNSPRPSVSVVIPAYNNSRYLPQCVRSVAAQADEVIVVDDCSTDNTFAVAQSLAAENPRVHPIRHDRNRGTLAARKTGVLASVGDWVLLVDQDDELEPGTIDRLLDYVRDHPADIVHYGVRVDAANEAAQQAAAGMTGFLNPTPRRLEGAEILRTQFAQSGGFDWHIHHKMFRGDLLRRAYALAPDTRLLLSDDLFMSFIVDSLASSYVAIPESSWYVYHLGRGDTFGAQLTVEAMDTMADRDAKALRLIRRFAESCAAGHDDPAIARDDWPARVADVRDRLAEHTMNEWHDNLPAPLQEAGLQRILTHFSPDPDAIAAELWRYVRDHAYALLVAQREGRGDSPAAAHDRTEAQRFRDMALRIEAKHPELAERSDPAGRPANAHYHDLRAVAMGHL…
callitrix_5_5	GH43	xylan 1,4-beta-xylosidase	MSAFTPRTLANGRYRLDSVIGHGGMAEVYMALDTRLNRTVAVKIMRSDLANDAIFLARFSREAQSVAKMNNPNIVSIYDSGDEMFTAENGQSERVPYLVMEYVKGQTLRDIIKANGPLSQRDAEQVMLGVLNALDYSHRMGIIHRDIKPGNIMISDQGMVKVMDFGIARALDDSAATMTQSQGVVGTAQYLSPEQARGEVVDTRSDLYSAGCVLYEMLTGRPPFTGDSAVAIAYQHVSEVATPPSTL
callitrix_19_4	GH43	family 43 glycoside hydrolase	MRLVEGQLIHRRYRLDRRLAQGGMGEVWKGYDIQLGRPVAIKALRRDTQDTEAKLKRLRAEAHNSANLAHPNIAALFEYYEHDGIGFLIMEYVPSKSLADIYHERGAMPALELLPILIQTARGLFVAHSHGVIHRDVKPANIMVSDTGEVKITDFGVSYSTNQAQITQDGMVVGTAQYISPEQAQGLTATPQSDIYSLGVVAYEGLAGHRPFTGATAVDIAAAHVNDPVPPLPDAVDTQLARFVMAMLEKDPKDRPTDALMVARTLAKIERRLLDQETPNTEMILGAGKKLPRMVMSAPHAARLLDAAGMNRTNQEVSR
callitrix_75_6	GH43	beta-xylosidase	MASLTYFPLTNSLNVHWTLRAADARKVPEPLREILINGIPAEVPGEATLDLLRAGLIADPFDGDNESVQQWIGDVDWCFTCRFEWHDDGVQRHDLVARGLDTCAYLVLNGVPIASTNNAFRSYRWDVREQLREGANELSVTFLSPVREAERREAWLGTYPHVYPHAFNQIRKPASSFGWDWGIDVANAGVVGDLGIESWSGVRIASVRPLVDVQKGGTGVLTVYVDIERADMCAADVVNVAVNLSGFGVAEQSSVLIDKRFSHGEVSMTVPNARLWWPAGYGDQPLYDVSLSVSTGTAPGNALDAWNGRIGFRTVWLNTEADDIGRACEIIVNDTPIHARGYNWIPDDAFMTRLNRATYERSIRDLIESHSNMVRVWGGGIYETDDFYELCDEHGIMVW…
callitrix_75_10	GH43	carboxylesterase	MQVENPILRGFHADPSIVRVGEDYYIATSTFEWYPGVRLHHSRDLKHWRTIASPLADESMLDMTGIPSSGGVWAPDLSYADGLFWLVFTVVRQPANPFKDVANFVTTAPDITGPWSKPIRLNGVGFDPSLFHDDDGRKYLVQQNWDHREWHHPFDGITLTELDPDALCPKPRTARILWRGDDAGYIEGPHLYRRDGVYYLFAAQGGTTYTHQEVVARSSTLDALSFEAMPDNPLISNYETPHTRLQKQGHGSLVDTSGGRWYYASLCGRPWHHDTESSIEPRGWCTLGRETSLQEVVWDAEGWPRIVGGRGGQDVINVPDAAEVDIEGFADASLAPTPAHQHDDFVSDALGLDWNTLRVPFDDRMGHVGGGRLELRGQGSLRDLFELSLVARRWQAFAF…
callitrix_75_11	GH43	arabinofuranohydrolase	MTRQFPDDFLVGASTAAYQIEGAWNEDGKSPSIWDRFVKRRGAVADGTDGRVACDHYHRLDDDIQAMADLGLDAYRFSTAWSRIIPGGVLDPFAENDGINPAGLDFYDRLIDGLLDHDITPVLTLYHWDLPTVLADRGGWLNRDMAQYFADYARVMAEHFGDRVTHWTTLNEPWCASFLGYGTGEHAPGIQDPAAALQAAHHLSLAHGLGVQALRAALPDTAKISVVLNLATPYPSTPDSPEDIAAVHRRKLVANDVFLAPMLEGRYPQELKEITAAYSDWSFVHDGDLETICQPIDELGINYYSSVAVTLRPEGRDEAADRGCVPGTGDTMDVDKHLPVSDMGWPITPQGLTDLLIELGERFPGLPLMVTENGMALQDHVVYEGDIARVHDQDRIDYL…
callitrix_75_12	GH43	beta-xylosidase	MGRHSAKHVRQLRSSETQTGQPDRTPGTAQPDPVVARAVDLTKTYGGGDSQVVALDHVNVEFARGAMTAIMGPSGSGKSTLMHCMAGLDTPTSGQVFVEGLEVSAMGQKQLTNLRRQQIGFIFQSFNLVPTLSAEENILLPLQIAGKPIDRAWFNQVVHVVGLERRLTHRPSQLSGGQQQRVACARAMMARPSVIFADEPTGNLDSRSSREVLGFLKQSVREYGQSIVMVTHDPRAASYADRVLVLADGRITRDLNHPSYDDILEVFAGEGDEDGDYAA
callitrix_76_3	GH43	1,4-beta-xylanase	MTMQSGNDRHNAGKAMGENDISHAFVSIIVPVYGVEAYLDECVASLVHQTWRNIEILLVDDGSPDRCPAMCDAWAAQDSRIRVIHKVNGGLSDARNAGLAAAKGSWIYFVDSDDVVSPKLIEHALHAADQYDADLVMFQFDTISENGAPLFSDYKHNDFNEVMVMTPVDAIKAQVKAEIDGYFWSFIAAAPIYRDHDFSFPVGRKIEDLSRICNVIGESRRVVRIPEVLYHYRLRRGSITAGWNAQLVRDWMKAADDRETYIVSRFPELKQFMRLQQLTFFANLDYETIRQSLTASLHIDPEDADRIRRRIEGLAKDVADDGTQMPDTTRSLLDLLKDSVDAAVDDFHEMREEWARSGPGWKQYVHELLDPASERTVSQRAVASDDNKSA
callitrix_106_3	GH43	beta-xylosidase	MTEVNARNEQLIFVHGEQFHLTNGVVSYIFAANGEGKLISLYFGAAVPDRADFGYLVELQHRPVSSCPIEGDLMYSLEHLRQEFPEYGTSDYRRPAISVRQGNGSTITDFRYVGYRIVPGKPALDGLPATYVDDDSEATTLEVDLRDEPTGVDVTLSYAIMRDLPVVARSVRVTNNGGNAVTIERLESLSLDLPDRDYDMTELTGAWARERAVHRQKLHHGTQSIESLRGASGHFANPVAAFARPGATEAAGEVIGVGFVYSGSYTIGAQVDSYDVTRLQVGFDDLTFRWHLDTGETFQSPEAVLTYGCDGYDGMSQTFHRLVLRHLVRGPWRDRERPILINNWEATYFDFNEEKLVSIAAKARDAGVELFVLDDGWFGERNDDTAGLGDWTPNKTRLP…
callitrix_152_4	GH43	beta-xylosidase	MAYIEFNHVIKEYPSGSSAIRALDDASFTADRGRLTIILGQSGAGKTTALNILGGMDTATSGTVTVGDRDISGLSRRGLVAYRREDIGFVFQFYNLVPNLTALENVELASQICPDHFDPAETLDRVGLGDRLNNFPAQLSGGEQQRVSIARAIAKKPKLLLCDEPTGALDYETGKEVLRLLQDVARDEGMTVMIITHNSAIAPMADRVIRFKSGRVISQEDNPAPMPVADIEW
callitrix_178_2	GH43	Bacterial Ig-like domain (group 4)	MSRTSPKLCFAASSGGHYEQLMMLKPLMQQYDSFVLTEKTQYKAKAKGEKTYYVEQINRKEKTVLLKLVVNAFRCLGIFIKERPDVIICTGVLAMLPMCLLMKLFGRKLIYIESFAKVTSATESGKLLYRFADQFYVQWESMKSIYPNATYLGSIY
callitrix_178_3	GH43	1,4-beta-xylanase	MIFITLGSQKFQFNRLLKAVDELVANGTITEPVFAQSGYSDYQPKHYAFKQFLDRDEFAEQEGKADIVITHGGTGAIIGAVKKGKKVIAVPRLAKYGEHVDDHQLQLLKEFKQMDIICVCDDCSQLAAALDEVKHTEYKPFVSNTKTIIDSIDGFIHSEVMGKVPSKHPEINDGAGNIRVLMVGNDPSVKGGITSVISQLLGHDWAADGVNMKFIPTYIAANPVKKLLFFEKALHQIRKLLANPQGRPNVVHIHMSYKGSFVRKYEVHKLCRKYGVPDVIHMHGSEFKKWYDSCKPAQQQRIRTMLRAASAVIVLGEQWNERIKAIEPAANTVVVSNTVHIPDVTVHWPAEGKPFQVLFMGVLIQRKGVSDLLDAVAKLRDTDRLGDMRVVIAGTGAQE…
callitrix_215_1	GH43	family 43 glycoside hydrolase	MDSLVSVIVPVYNVKPYLQHCVDTLLAQTYPAIEIILVDDGSTDGSGELCEDLGKFDSRIRVLHKQNAGLGMARNTGLDAAKGEYVMFVDSDDFVSPHMVKRLYEQMVRNDADTSYCGYVEYFDDDHMIQKPSAYDCKVFHGDAIIHDVLLNMVASEPSAVEEIPLSVSVWHALYSMHIINKYAIRFPSERQYISEDIVFNIAYLQRSQCVCYIKDCLYYYRQGRSGSLTQRYDADGLAKQKVLFQKIVDDLGLILQPEQYMLRVQRMFLGRVRYCITLAVNYRKNHADFPLYATVRSMVNDETVRQVITAYPYNRNPIQLRLINWCIAHRWAWVVICLVRLKQMRKYSRF
callitrix_237_7	GH43	beta-xylosidase	MIPKVIHYCWFGGAPLPEKERKCMESWKKFAPDYNIVRWDESNYDVHKNQYMSDAYDRKKWGFVPDYARFDIIYKYGGIYLDTDVELVKSLDELLSNDAYMGFEGGKWINGGIGFGAVAGNPLIKGLRDMYDDIKFVKDDGGLDTTPSPHYITAYLVEHGLIRDDSMQVLEGSLRIYPTEYFAAKDYDTNKINITENTISIHQYSATWNTPKEKLVKTVKRLVGVKAFNHIIDIKHKVIR
callitrix_241_3	GH43	beta-xylosidase	MTTICFLSGVISHNGGTERVGTMIANVLSDYGYDVRILSFWNHGTPFFAVDDRVKIDYLMNPKTEGKLFHTYLYPVWKLRNYVKANHIDVLIDIDSVLAYWTVPSLCGLFCRHIVWDHFNYFHAQTEPRRVTALRLIHGHVDRLVLLTHQDKRMYLDAGFSEQQLTVINNPTPFEHVAPSPRSEHRVIAVGRLTDQKGCDRLISAWSRIHQMVGDWRLTFVGSGELRDDLMRQAEDAEIDNIDFISATQNVQEWYDKASIYALTSRYEGFPMVLLEAMSKGLPIVANDCLTGPRELVHDSVNGYLVADGDMDSFADKLLSLINDRAKQDEFSCHALSMSKAFHIKPIADKWRALIDDLT
callitrix_241_5	GH43	beta-xylosidase	MTLLENDGSGPLLSFVIPVYNVQSTIGRCLDSIISQMDEPYEIICVDDGSTDGTPIILDDYSNRYDSISVMHIDNNGPSIARNRGVHAVTGRYIVFCDSDDYYASGQLARIVKQLRDHEGHGVYVFGYWERDKPGAELKQHQPSDIIEGVVPLSKFLDVYSQPDNISLMNYLFNKVYRSDIAKSVDFDSSVSLGEDALYNYTCFVACDDVFTSRTAAYVYENYSTSSLSRGRSLDCVWTAYRMILGDIEPLLISYGLGESLRLLQRSYAISALHEYMRKRDINEQDRHAARKVLTYVRANGRSWSLDGMGPFDVLLLRCVLIGGSLLGMSLCEGKRLLKR
callitrix_245_9	GH43	glycosyl hydrolase, family 43	MKTMLMIPPQYLPVPAVRGGAVEQLCTQLIEGNERDPRFDIEVLSCLDEQLGNPPYLHTRVVQVSPSFMDRIRSRIHNKIAYLTETKKYLTPSDLWIMRKVRRSHCDVLLVENDMLACDRLAKYKQHSRLVYHMHNGYDGSSKTPELVRDIMPHVDAFIVISDYLKRIVTGAAASDKVHVLPNAIDIGRFRVGRDRENQRKRLGIAADEVVFVYSGRINKEKGVLELIEAYTGLADSTDVRTKLLIVGKSWFGNTMNADPYVDELKAMCSGRDDIIFTGFVQPEDMPKVLSAADVAVIPSRWEEPFGLVVLEAMAADLTVIATRSGAIPEIVSEESALLVDNHDETIVHDLCEAMRRSLDGDVRQTKTDVARRILDESPDYDVFHYFDNFCREAFR
callitrix_249_1	GH43	glycosyl hydrolase, family 43	ATKRMRGVKYAVLKNPDHLTDRQDESLTTLGNTDPKGQLYRAWQLKELLRNLLRHPIGQATAELRHWVFWASHSRIPEIVELSRKIRRRRPDILRTIKLGYSNARLEAFNNRIKVTIHMAYGFRHVDNLIALIMIRCGGLDIRLPKPTN
callitrix_276_1	GH43	arabinosidase	MTGFTPVYTPIHDHAEELAKAEAGVAKLRAERNDRWYPKFHIASDGGWINDPNGLTFYKGRWHVFYQLHPYGTQWGSCHWGHVSSEDMLTWRREPIAFAPSLEQEKDGVFSGSAIVGDDGKLRFYYTGHRWANGHDGSDGEWQVQMLAEPNDDNLTTVTKRGMVVDCPREKVWSHFRDPKVFKADGTWYMVFGVSSADKRGQMWLYTSEDMVEWTFKRVLFQHPDPDVFMLECPDFFPVTDKDGNEKWVIGFSAMGSKARGFMNRNVNNAGYMIGTWVPGEEFKPETEFRLWDCGHNFYAPQSFTAPDGRQIMYGWLSPFVQPIPMEQDGWCGNLTLPREITLGDDGDIHTAPVAEMAGLREQTFDHGEITLGVNGEQVISDDAEAVEIEMTIDLKGST…
callitrix_276_2	GH43	cell motility protein	MTSRKSWHAPGVHTVHHAHMLCSSPIWRVIVAVLATVACMASLACAGVVVPAAIAAGNSSSTSGSTVSALDDDDDDDTASTSTVADKHTGVTMSIAQSTAVVTATSGYHLSATIVNNTETTRAAGTLTVAYNPSHIFVSRADMQHWAQSDVAIPTKTVLGQVAVPQIPAGDKVTVSVDAAADSAALKAIVVWGPKPLQVTYGPRIPNTNGTANDSSNANDSSANTANNTDSADATDAADVEPIQLHSFLTRSADGLSNAATPAMSITMVTPMTSTTWQANTAAINALVSQSDNSSTSSSSKSSGSANSTHSNGKSSNNTNGSTGSNASENKTTTNDADTDTDSDTDNTADANSSAANSANNNDSSGATSDGATSSESADSQQNQQSQNSANSSSQSQSQ…
callitrix_287_2	GH43	Glycosyl hydrolases family 43	MTAAINHILFGAAYYDEYMPYDRLDKDIAMMKAAHMNVVRIAESTWSTMEPQPGTFDFSHIDRVLDAMHNAGISVIVGTPTYAVPSWLVAADPDVLARTHRGEGHYGPRQIMDITNKTYLFHAEKAIRALIEHVAEHPAVIGYQVDNETKHYDSVSRTMQQAFVRHLRERFNDDLDALNRAFGLDYWSNRINAWEDFPDVTHTINGSLAGAFDTFRRHVAADFLGWQAGIVREYARDDQFVTQNFDLEWRGYSFGLQQWTDMFRAASYLDIAGIDIYHPTESELTGREIAFGSDLTRSLKGGNNYLLLETQAQGQNGWLPYPGQLRLQGYSHLANGSDSVMYWHWHSLHNSYETYWRGVLSQDFEPNPTYQEAATLGAELEAISSDIVNLTKHNRIAIM…
callitrix_296_1	GH43	family 43 glycoside hydrolase	MTTPQRIALPGTVRTNGATPNPWWANAVVYQIYPRSFQDTNGDGFGDLKGITSRLDYLADLGVDVLWLSPVYKSPQDDNGYDI
callitrix_345_2	GH43	serine protease	MLAGKLYNPADPELTALREKAGDLCTRFNALSRTDHAARAAVLGELLPGHGEDLDVMGPVFFDYGCHTTIGDRVFANFNFTVLDCAPVTIGDDVLFGPNVSLLPPMHPLRFQDRNVRKRPDGSSYDYEYGRPITIGSNCWFGGNVTVLGGVTIGEGCVIGAGAVVTHDIPPHTIAVGNPAHVLREITEADASALQEYAR
callitrix_367_1	GH43	Glycosyl hydrolases family 43	MKILVADDDPQFLTALRITLHSQGYDIVTARDGVECITVAVAEHPDLFVLDLGMPKMDGMGVIHGVRGWTEAPILVVSGRTDAREKVAALDAGADDYVTKPVSIDELLARIRALLRRVPQDGASDGDRPVVTFGDVTVDLAAHAVFRNVNGRQTRVRLTPTEWKVFEALVRANGRLVTRQDLLTEIWGAGHVNDTGYLRLYMSQLRKKIEPDPAHPKYLKTEPGMGYRLEVDGGADSAS
callitrix_367_3	GH43	alpha-arabinofuranosidase	MTERTESAERLSRPLIHLAQLVGVATSYVGMTNDYHEISDEVLIELLAALGIDASDDDAIDASIVRILDERHRRLVAPTVLHTAGKEDQVLVNTGIMQIPSATITLENGEEYSGELEPGAGDGSQAYEIDGRFVATASIIIPADLPIGYHTLHVTVGDKTQDATLISAPERIKMLPAMEDAQLWGWMAQLYSIRSAGSWGVGDYEDLKTMMVEARRKTGADFLLVNPLHAAEPVAPLTPSPYLPISRRFVNFTYIRPEAVEEYDELDDATRAQVEELRSQVAPLNDDARIIDRDVMWRVKMHALWLIFKAGRTAERQKAFDEYKNSAGEGLEAYATWCLCYDKWGAPTGDADSWDTRLNRDSREVRELRRQFPDTLDFYRWLEWISVEQLDRAQKAAKA…
callitrix_371_2	GH43	galactose mutarotase	GRGCVASINYVACHDGFTLTDLTRYVNKHNEANGENNMDGSNTNHSVNFGVEGPTDEPTIARNRERAAMNMLGTLMLSLGTPMMLAGDEFANSQNGNNNAYAQDNDITWLNWDWLYQTKKTPEMRRLETVSRLIAIRKSLDLYHHEEFFTRLTQLGLFKPSSRVQWYLPDGTTPMERDWFDTSVRTFTMRLLSANEMDILIVINGTDQDRHFRLPPDCDWRCEWSSSVVCGVMPGHGLLTRKLNPLEYSDDNWTNAVHDADPIS
callitrix_276_3	GH43	glycosyl hydrolase family 43	MHFKKIVSTIAVAATAATAFSLAAPVASADTSDSGSKTITSSRSFPKVNVARKDLLKESVSTDADENSTWGTLEDLNVPQTKSQAEKDAEAAAAAAAQAEAERQAAAQAAAAAAAQAQSQTASRSASRQSLSSTSSSAASSSSTAVVAPSSSNGSGIVSYASQFQGVPYVYGGTSPAGFDCSGFVQFVYAQFGLSLPRVDASQRTWAQANGTRVSNPEPGDFMWYPGHVGIYVGNGLMIHAPRPGKSVEIVPVYTSFEYYRII
callitrix_287_1	GH43	glycosyl hydrolase family 43	MRHAAHKAVQGSGERISPLALFKSSRGSHTVRAVRTVQLANGDAAALAIDPALAARLNEVAPLTRRSIRESARAAQRRATMMSSASLAALVGTAATALAFANPQQSSTTRVLADDPATTTTQLQRVTATAVSRSEDRTPLTDSTVTSQTQSSDEGTWQLNDEGSAIDVSQLSRSTADNPQVATLMDEDAGLLPEGFNPNHDTGDVGLAYAFSQCTWWAYTRRHQLGLPVGSYFGNGQNWADSARALGYWVDTTPRHVGDVMVFRAGQEGASSVYGHVAIVEAINADGSITISECGAALNGKPGSRTFTAAQASNFQYIHY
callitrix_321_1	GH43	glycosyl hydrolase 43 family protein	MSKRREHRWPQPLKGSQARIWYGGDYNPDQWPESVWDEDVELMQKAGVNLVSLGIFSWAKIEPEEGVYDFDWLDRIIDKLGKAGIATDLASATASPPLWLTQAHPEVLWKDYRGDTCWPGARQHWRPTSPIFREYALNLCRKMAEHYKDNPYVVAWHVGNEYGCHNRFDYSDDAMRAFQKWCKKRYKTIDAVNEAWGTAFWAQHMNDFSEIIPPRFIGDGNFMNPGKLLDFKRFSSDALKEFYIAERDVLAEITPGRPLTTNFMVSASGTGLDYDDWGNEVDFVSNDHYFTPGDQHFDELAYSASLTDGIARKDPWFQMEHSTSAVNWRPINYRVEPGALVRDSLAQVAMGADAICYFQWRQSKAGAEKWHSSMVPHAGPDSQIFRDVCELGADLDRLS…
callitrix_321_2	GH43	glycosyl hydrolase family 43	MSVDIQSLSVTLGSVQIVHDVNVHIANGERVGLVGASGSGKSMIAKAMLGLLPVDAHVTGSLMLGDVNTANASERTLADVRGRYVGTVFQNPGSALNPVLPVVRQIELPLKLHYNLNATERYERAMTMLHKVGLDDDIARAYPHQLSGGQQQRVGIATALVTAPRLIIADEPTTALDSITQRQIVDLLVSLVDDAGASMLFITHDFAVLSRATTRSYVLDRGEIVESGDTEQLLTHPQSAHTRELVHAARELTLRATQTESAQNTVLADNSGMSSVATGTLTSKTEEGRA
callitrix_76_2	GH51	alpha-L-arabinofuranosidase	MAYIEFSDVAKVYGSGEGEVRALDGASFEVARGERAVILGASGAGKTTALNILGGMDSATSGRVVVDGRDISRATEDELVEYRRTDVGFVFQFYNLVPNLTALENVELAAQICPRALDPAETLAKVGLSRRAANFPAQLSGGEQQRVSIARAIAKNPKLLLCDEPTGALDYQTGKQVLKLLQDTCRREGITVIVITHNSALAPMADRLIRFKSGRVTSMETNPAPVPVEQIEW
callitrix_81_6	GH51	alpha-L-arabinofuranosidase	MSSTDSFAHYPDSRPSSVFERFGYGREDILSRLERNWYEMFEGPNKIYWESDDGLGYVMDTGNNDVRTEGMSYAMMLAVQYDRRNVFDRIWGWAVRHMRMDRGDNAGYFAWSVQPDGTKNSLGPASDGEEYFAMALLLAARRWQGDYARQARDLLDICLHKGEPGQSETTPDGKPNPKFRGRTMWDPDNHQIRFVPDVDWTDPSYHLPHFYEQFERFTATYSETDRLFWHEAAKASRSHLANAVNAQTGLNPEYADFDGTPHVVDWGEHTWFYSDAYRTAGNIGLDVLWGAASGDVADGGSAADGDATIGGGASLELCNRVAALQRFLLTHDRTSVYAVDGTPFDEITLHPVGLIAATAEGSIAAEHADPDRFPDAKRNARAWVDLLWNTPIRIGRRRY…
callitrix_178_4	GH51	alpha-L-arabinofuranosidase	MNANTSHGIIVDADLVMIDDPRAMPGVRRVADWVADDIAAVIGTVPRRMAPSRNPGIRPIRTALIYGTIGQGDLIDELTAQSVLDPAIIAGGRERHLTRIVDRPLPGVDRAIVVAGSDKRGTIYGLLRLSELLGVSPLRNWSGIEPARRASIALAAESVEGVSREPSVKYRGFFINDEWPAFGNWSRIHFGGANAECYARVFELLLRLKGNYLWPAMWIDNISLDGPGLKAVELADELGVVMSTSHHEPCMRTGEEYGLMRGPDSPYGDAWDFLSNREGITRFWRDGLKRNKPFEKVITMGMRGERDTAIMANATMGENIALIRDVLATQNQLMREEIDPDLAKVPRQLVLFNEVERFFYGDPGAGVPGLADDPELDGVTVMLSDNNVSYMRTLPEERY…
callitrix_215_4	GH51	alpha-L-arabinofuranosidase	MNNPILAGMHPDPSWIWDELREEAVLVNSSFELTPGLPIHVSRDLAHWTHVADAVRGDLAKRLFLDVAGDSGGLYAPTLRRIRGRYVIVCTTMRIDGEAALAAGHTQAELDAMNAARGNFVITAETIEGPWEGPYWVAGAHGIDPDVFEDRDGTVFWTQTRPAADPQWDGQTEVWTQPIDPETWQLAAWPDGGAGKVILWRGYGLDAVWAEGPHLYRFGGTGPDGDCVYLMTAEGGTGPEHSEMIMRAYAPSGFAAAVSRFMAEHPIDGPLPGERCVIGTGGDAKNRLFRACKRNPILTHRHLGAAYPVQCVGHADLMHHPDRGWWLTCLGVRESAGEHVSYLGRETFVAPVGWESGWPVVAPGLGRLPERIGETETADEPFGDRVVRAGDPELLYVRG…
callitrix_237_6	GH51	alpha-L-arabinofuranosidase	MTLPTVPAGFMFGTATASYQIEGAVNEDGRCPSIWDTFSHTPGKTLGGDTGDVATDSYHRYKEDIALLKELGVDSYRFSIAMPRIVPTEGGPTNEKGLDFYERVVDELLAAGIKPCATVYHWDLPQYLGDKGGWLNRDTAYRVADYTRRVAERLGDRVDTWITLNEPWCSSYLSYGGTEHAPGLGGGPAAFEAVHHLNLAHGLMVQELRSAITKPDAKVAVTLNLQVNRGDADAVHRTDLIANRVFLDPMLRGYYPDELFAVTQGICDWKFIENGDLEQIHQPLDLLGINYYSTGLVKMSDRPQFPQPTEASTFPGCSDIDWLPTEGPHTEMGWNIDPNGLYDVLVRLHNNYPEIPLFVTENGMACPDKLVVEADGTKAVHDSDRIDYLTRHFDAARRA…
callitrix_239_3	GH51	alpha-L-arabinofuranosidase A	MTDITADARIRVAIPPNHPALRTMGRIDDADPMRPIWVYPYTQAAFRFTGTSLTATVINYWNYGDTQLGVIIDGVTTKVRIPSGFTGINDMPNDSTIVRNNLAAPAATASAPRTPIGKGWTTTLADPTDATPAAQMPVTPVTITLAEHLPDIEHEVVVYKRQDGQHYLQILGFGLDAGARVMPPLEAAPTRRIEVYGDSVSCGERNEASLYAGKPDPEADLSAYSDSWKSYCAITARHLGAALHDVSQGGASLIDGIGWFSGPDYIGQESIWDRIEYNPTLGTTTPWDFARYTPQVVIVAVGQNDAHPYDFMASDYDGEQAAHWRARYVDFLRTIHAQYPQATIICLTTVLQHDPAWDRAIGDAVRTFNDALSDQAAHGPLAYHFLFSRNGSATPGHPR…
callitrix_342_1	GH51	alpha-L-arabinofuranosidase	MNEPTLEESTSETTPIVTGPAPGANLSGLAGATTNTSANKPLGKQGLRPAAIFSHDMVLQRGRPIPVFGTGEPGRAVIVTLTADSAGELLRLHTDTPADTHATDTPASTHASPTPATSSAASADSVSAHGTIDHNGNWLITLPALEAGGPYTLTVSDRSNITLKYLRVYVGEVWLAGGQSNMELELRSSAGADATIAASADPLLRFYNTPKSGVIDREAEDHAIWQVSGPETSGTMSAVAYYFARRLRAQLGPDVPVGIVDCYIGGTSITAWMSRAALETCEAGRGYLERFDASIAGKPDEQFEAETTAWKTKFDAWNHSIDAARKAEPDISWDTLNARYGECPWPPPETPTSQYRPTGPFGTMVERVAPYGIAGFLWYQGETDETYCESYRELLELMI…
callitrix_193_7	GH53	Bacterial Ig-like domain (group 4)	MTTGSSIPPVELRTPRASEREEMLNGKLYNPADPELCAMREKAGDLCTKFNALPRGDHAARTAVLDELIPNHGENLDVMGPIFFDYGCHTTIGDRVFANFNFTVLDCAPVTIGDDVLFGPNVSLLPPMHPLRYEDRNVRRAPDGSFYDYEYGRPIVIGSNCWFGGNVTVIGGVTIGEGCVIGAGSVVVKDIPPHTVAVGNPARPIRTISDADASVYQEYAQ
callitrix_367_2	GH53	arabinogalactan endo-1,4-beta-galactosidase	MSEAANQPVGQTIEGRYRIVRKIAEGGMATVYEAMDDRLSRPVAIKIMHIQLAQGPHRAQFQERFRREARSAASIANPHVVQVYDTGEFQGLDYLVMEYVHGVNLRREMSQEGTFTVRETLRVVGEILDGLAAAHRLGVVHRDIKPENILINSRGHVQITDFGLAKAASQATLSSTGMLLGTAAYLAPEMIEDNRATPQGDLYSVGIIAWEMLAGRVPFESDNPVTVVFKHVHEDVPALTAVCPGISPLVSDFVARLTGRAVESRPDNAMVAVSLLAELNMHLGRDQLMFRAAERPEASFAQGAPLPLAGTGPVPPTPPTPLMPPEPPAQRKADVAEQGSAPAQTTAQTTAQAAGEATAVLPEINEADAMAATRVMPPVDQGATQRIDRDGNAFSAPAP…
callitrix_357_1	GH55	adenylyl cyclase class-3/4/guanylyl cyclase	MKHTVLSQAIAALTAAMVLGGAFATTAQAQTGAARAECSAQTGLNLALDFNVDGTAADIWDTISAKPEGQYKDYNTGWGMCPGRIGVAFQKSKPTTPTGYWDGTFTVKEDLTFDGYVASRLNSGKSEITDLYGYGTSDELEKGDEIPKGTKATFRLQLTGTASTEPSTYLMLSFDNGKSLSNNGMLYVYGATFNFTKTKEKDSYEKHEHKFYRNYGPGDSTVLGTDDDYNDTIDTPSDPERSGYKFTGWYTEREDGTQVEDGDKATDLKLNPDQSFYAQWEKDDSKPVTHTLTFNTDGGSSIPAQTVEDGEAPERPDDPTKSGYIFDGWYVDSTLSREFDFSAPMTADATAYAKWTKSGVSMKDTYTVSFETDGGTSIPDQSVKKGETPSKPSDPTKEG…
callitrix_344_2	GH59	hypothetical protein	MTTLAYTPQQFGAAADGRTLDTAALQATIDAAADAGGTALVPPGTYLTGSLFLGSDMELHLEEGAVLLGSTRREDYVTRRSRVAGVEMDWPAGVVNAFGQRNVRITGDGAIDGNGPVWWDRYWGPDRKGGMRADYERRGLRWAVDYDCERPRNVIVHECENVELTGFTSRRSGFWNVHICYSSDVHVDGLTITDGQGPSTDGIDIDSSRNVVVERCVVDCNDDSVCLKAGRDADGLRVNRPCEHVEVRDCRFLRGAGVTLGSETSGGIRDVFLHDITFSGTACGFRIKSFTTRGGTLEGISASGLYMDGVRTPFEWDLAWHPAYSACTLPESWDGPIPERWKVLTAPVPADLALPSVRDISVSGIQATGCGQAFMIRGLKESPISDVRFDNVRVEAGAF…
callitrix_362_2	GH59	glycoside hydrolase	MSDAAIIGTPYGLTTDDVDAPWNATARPRFAWMMRTKRPDTVTAVRQNAYEVTVSDDVTGREVWRSGRVVSGEQSNVRYAGPALEPGRPYSWRVRVWDGAGTPTAFGGPARFAVGLGDDDWRASWIESSEALDAIAKWVPAREDNRGPHGFEPGRSDTGNVYWYARSGASAAAVAPAQDARADSPIVRAIAYVCCAHDYELHVCGRRIGRGQNFDYPSESRYQAWDVTDAVTAAASGTPGANDSGIPAIELLCRWYGGGQGRCPDTKPALLAHMIVWHADGARRDLVTDGSWLVAPGPYGGDVLRNGEGDFVETWDANRANPAKWHPAVVLGAHPCADFPHLTAELGHVTDIPAAPVSVMRLGDGTTVADFGRIITGRFSVDFPAGIDSAAAGDPITLH…
callitrix_267_3	GH6	hypothetical protein	MIRFENVTFEYAGGTHTGVYGLNGEIHAGQTVLLCGDSGCGKTTVTRLINGLAPHYFDGELTGHVTVAGLDTAAAPGGLATIAKHVGSVFQNPKSQFFTLDVTGELAFACENFQMPPEEIRERIAAVAKDFHMEDLLDRPITNLSGGQKQKVACASVSTAGPDVLVLDEPSSNLDARAIADLRAIIALWKRQGKTVVIAEHRLYWLDGLIDRAWYLRDGRLEREMSGDELRNLPDDERRALGLRPVRAEQIAGAARMAGIASPAGSTRADTARADSDAHALSMPGASYAIDHFSYTYRHAKAPTLDVPEAHIPADRVTAVTGFNGAGKSTFVRCLQGLDRRCKGDLVTPAASAKPLDRKARLNACFTVLQDVNCELFTESVLDEVLLAMPEDGELGSEA…
callitrix_54_5	GH65	beta-phosphoglucomutase	MSSALELKPGDLVGGYTLVSRLGSGAMGSVWRVRDDGGTVYAMKILRDSLADDRTSAAASADQFTARERLRREAMALKKVNHPGVCSIVDMELDDSLAFIVTELIEGKNLRDDVAINGRYVGDDLERLASKLMDAVRAVHAAGIVHRDIKPTNVMVSASGPVLVDFGIAMGEGESHVTRTGLVMGTPGFIAPEIIEGSESDETTDWWSVSSVLAFAATGKPVFGTKPMMAVLEREASGNANLSGLPAQTMAAFRSALDPDRRKRCTPEQLLHTITVDALNPIAWQQAAATLATDGSDVMRPFDGPDLRNPRTLWRDDTQVIAQTAHTADDLTPLDNTAAMPNARPALQRIISQSVPPLPPNTPPQPPTESLDVASTMPFNAGATAPLSVDPPTIPVNAA…
callitrix_54_7	GH65	glycoside hydrolase	MNRPLIRMCGVSRRFPPATVAVTDASFDVFPGESVSIVGASGSGKSTLLAIIGLLDRPSGGEYLLEGSDVGSMRAGAISRMRRDMIGYVFQSFHLIDYLTVRENILHALAIKGVHGRPAHDRAMECLERVGLEDKAEQFPSTLSGGEQQRTAIARAIAARPKLLLCDEPTGNLDSRNSQTVVSMLTTVIGKDTTLIIVTHDPRVADSCARHLMVSDGVVSEEG
callitrix_241_6	GH67	alpha-glucuronidase	MASHRRAHTPTLLSLSKRQWIRLVAIMAAVIMVIAAGIVSRNFYADKEGTAASTVKEYSATDLAGSTVSRGSTRTELRGDNGDTSYVTVKINGKSRVVLGTDFTNVKSVLDAGDITLEPDDSVSPSLDTKVDESTVITITRANTQVETSDDPIAFNIVKKETSSLPKGQEKVETEGEEGVMETTSLVTRSGDTVVSSNVFTSYVKKAPVDKVILVGTGSTATTSSNSLGDTVPAGEMQQWAHDYLLANGYTESDFTAAVYIINHESGWRVNATNPSSGAYGLPQALPGSKMASAGADWATNYQTQFKWFVNYCNSRYGSLAGAYSYWLSHHSY
callitrix_146_3	GH73	N-acetylmuramoyl-L-alanine amidase	MARRWTPKRFVVRRRIRVAAVVAAVLASSVLSFGIGARKTVALDVNGETRTVSTYAMSVDRLLQEQGVAVKTHDVVQSTSGTDTINNHDVITVRSAFQTTVTIDGAQVPFWTIATSADQLLGFFASNEADAAKVTVDIKNVYNQLTGGLIINQNGPVTVIADGKTSVAPDGKLPAASILDSKGITLGKEDRVSVEKDGDQTVLRVQRVTHGQTTKTVAIPHGTQTVIDDSLAPGETVVRIQGEDGEKTETYNTTFVDGVADTETLVSSTVTKLAVDTVIAVGPEKVETPAENGTGSGSEAAGGDGTTGNPSPSPSASSGSASPSEDPTPSDSATSTSPTPSEKPSTPSTTETTPSTPESTPATPEATQKPSEQPSSPAPSSKPSVSTPTQKPTTGGSSG…
callitrix_23_9	GH77	4-alpha-glucanotransferase	MAYIEFDKVVKEYATGSGTPIRALDEASFTADQGELTVILGQSGAGKTTALNILGGMDTATSGRVVVGRREITHLRKKELIAYRRNDIGFVFQFYNLVPNLTALENVELASQICPDHFDPAETLRKVGLSDRLNNFPAQLSGGEQQRVSIARAIAKKPKLLLCDEPTGALDYETGKEVLQLLQDICVAQGMTVMIITHNSALAPMAHKVIRFRSGKVVGETTNPTPTPIADIEW
callitrix_66_3	GH77	4-alpha-glucanotransferase	MSADRTFSTSSTSSDPSATGARVRLFSNAWASGNAAQSFQPFQPFRPFAPADDQAADRDAWRALPPFLAALYRRRAAEHREHPWPRLLAHDWARFFRDGDRMAYETAYGEMRRRVADDLMAYGVARAADGPEARECGALLEDIIDGISIICDQSAWQLPAHNAYVRDTPQLPWPDPDRPLLDLFACETGQLLAAALYVLGDDLPEPIRRRVTGELDRRIIKPYLGDRFWWMGDVDGPTNNWTVWCTQNVLITAFLAPFGLDTRHAVVTRACASLDSFLSDYGEDGCCSEGAGYYHTAGLCLFGAMRVLADVRPDVFGGLWRERRIANIATYIMRVRIGENRYFNFSDCAVKAGLMGAREFLFARAVGDDGMARAAALEWRHAVAAGADTTRTPATGMDR…
callitrix_145_3	GH77	4-alpha-glucanotransferase	MSQIRVQSDIPYVAPWSIGQTQKLDLYSLASWGDGSDYVNSQSVSTLRPVVLFIHGGAWINGSKSIIGGAADRLPLVNTLLQAGYVVASVDYRLASESPWPAQINDCKSAVRYLRANAERYGIDSKHIAVFGESSGAHLAMMLGVTNGTSKFVDVNDGNGNISSDVQAVISDYGISDVDKWGQLPGDDVSIASNAKNLLLGSYYTVQSAADASPMHYVNPTAAPMLLVHGKNDTTVSYKQSVAMEGALKSAGASVTSWYPDNGPHSSYDIFCRNVIAEKLYLDFLSKEMPNKIETSRSVPVYRIFDPQSGAHMFTQNVNEMIVRTQYWSGWRNEGVVFSVLSDSSSGGIPVTCLRNRASNDYVYSANEVEISALAASGWEKETVLNAPLNGDAPVYRLY…
callitrix_159_7	GH78	alpha-L-rhamnosidase	MPTFSFVVIAYNVGRYIERCIYGLRHQTLNDFETIIVDDASTDDTYARIIKAIDGDDRFTVIRKSMNEGAHLARKTGALRSTGRYVVFVDGDDELSPIFCETMMPLLRARQNDIIRFGRVVLADHLADMETAYANERMFNVSMTLPENGILPAMFSDEAPTRITWSIIDCVFRGDFVRRCFAMMTDKHLGRTQDSYQMFVLCALAESMSFVTDFRGLRYHLGTGVSGRSRESVERFAGMQSAVKGNLEAVLGFIAEHGERPVEVACGQWLHGEYLRIVGNEWVTRLAHQDQGEGIRVIVRTWGAADALAALLDPLTARAQWLCDQTGVASRDDELYLWLPLYAELSRQLDDATILGEKREHLQLLLDDLREREQEVLRERQRLERERILREGSIRRKVI…
callitrix_190_3	GH78	alpha-L-rhamnosidase	VATIRHDEAKRLAIYCFYDGKGRAASFIDVFLADLMKNVTDLVVVVNGKINTQAERMFRAYTNRIIVRENIGLDVAAYRQGMLEVGWDKLAEYDEVICLNDTVLGPVYSFEEMFTRMDAKNLDFWGITAYPAETVNGEDIPTHLQAYWHAYRRRLVCSDAFHSYWQNMPVWKSYAEVTREHEMKVTHRFEQLGFTWESYVDYRQFEHLTPYALLYTPMEAVRDARCPVFKRRSFFLDYDVYFDQTAGQPAMELFDYLRNHTDYDTDLIWDAVLPNYNIADIAKAMHLDYVLPAASLSNRTRPAPKSAFIFHIYFMDMLADTFRYIGMLPDSTDLYITTTEDKIETIRTFARERGVNRPITFIPVLNRGRDVSALLVGAKDVVLNGGYEVIGFAHDKKSS…
callitrix_242_3	GH78	Alpha-L-rhamnosidase protein	MPIETNIALKVEHVAKSFRLPTEQASGLKQAFINWTRGIKGYREQQVLKDISFEVHRGDFFGIVGKNGSGKSTLLKLISGIYVPDKGTIEVNGKLVPFIELGVGFNPELTGRENVFLNGALLGFTNEEIEAMYDDIVDFAELGEFMDQKLKNYSSGMQVRLAFSVAIKAQGDILVLDEVLAVGDEAFQRKCDEFFTKIKKDSSKTVILVTHSMDSVKKYCNKALLIQDGEIVINGDKDDVADRYTVENFRSAEQHGEDEGYPTGWNARVPYLRAIPISSQILKSSEVFRFDVEYEFNDSEDFYLAIAMHDVKRGGITYDSGPLLMNKRGRQVIHYEIPLELFNNGQFRIIVSLRTRNKFDDSRTDMIGFTNDANSTMFVIRDAANRDYALLSDRAMRIR…
callitrix_309_4	GH78	alpha-L-rhamnosidase	MTKPYEAYLWAYFTGEGEGGERVSLAVSRGNTALDWITLNHGRPLFESSHGTRGLRDPFILRAHPDDPSTKDSPTGTRFWMIATDLNVAALNGDFHEAQIRGSQYVEIWESDDLVHWSDQRHVKVNTDLAGNTWAPEAHWIDELGQYAVYWSSNLYDPAIPGGADPAAREDATYNRLMVSLTRDFRTFSEPQVWVDVQRGPDGSGFGTIDATVAKQDGVYYRFIKDEATMTIREERSTRFNATVAGSYPGAWTPDGPQDEWTLVADRIGDGSPNGYGGVFDGGEGPSIFPANPGDETGFAWYLFIDQPRYHHGPNHYVPFASHSIADPNGWVCVGDRMPSSQLPTNADGGRPRHGTVIPITAVERDRVLEAFG
callitrix_75_8	GH8	xylanase	MSTPFTEAYLFAYFTGKEEKHSDEQIYFAVSRDGSHWEDLRADGEPVLQSRIGEKGVRDPYLLRKHDGSGFVLIATDLSIHARGGWGNSYSTVNGSTGLVVWESADLVHWSNARLVDVASKIPGAGMAWAPEAVWDEDKGQYIVFWATAANGEFGSPLSNVKGNPTNLYYATTKDFSVFSDPVRWIDVEHSIIDTTMLKADDGWWYRASKDDRIVIERTRNPYALTESIEKRDDPEQWSLVGSLQSIFGNDRYSARYLEGPELFRYNDADVKTVDGRRLVYGLMADQYSESKGYLPFRSADLNSTDPADWQPADDVDFGALKKRHGTILPITAAEYDAVVEAFKR
callitrix_152_2	GH8	xylanase	MTTTSTSPQPTPAATDRLFVKSRSGEARAISTDLWGIFFEDISSCADGGLASELVRNGAFEFSRRDGGSWGPFTGWTKTVPAGSAAAFAVSTSSPLAAENPHYVIAEIAKAPAYLDNAGYDGVTFTAGERYEFSIWAKVERDLNGGTPKATPIDVTLLDDAGDPAGGATVTAEPGDGEWHQLHASFEATRSAKAGRIRLTFAQAGVVAIDFISLEPARTSHGLKHMRADLVDVLADLHPRFMRFPGGCVAHGGIPDNMYRWKDSVGPVEHRRQDYNLWGYHQSKRIGYLEYLELCEALDMEPLPVLPAGVCCQNADGGPIPIPISEMDDYIREVLDLIDFCNGDETTEWGAKRIAWGHPKPFNLKYLGIGNEDKIDAVFEDRFGRIFDAVRREHPEIVV…
callitrix_5_9	GH88	glycosyl hydrolase family 88	MDKSRFSRPIDLHDVAVTDEFWHREQELVRTEVIPYQWEALNDRVEGADPSYCMHNFKAAVRQKEREGEQGKQFEAPAYSYRGFNALPEDPKHPDPDKFYGFVFQDTDFSKWIEAVGYSLVNHPDPELERIADGAIDIVC
callitrix_279_2	GH95	alpha-galactosidase	MAEGTASQIVAALGGASNIVGLTHCATRLRFQLVDAGRIDRDRLEHLDGVLGVVPQSGDRCQVVIGGTVDAMYDEITRLLGASGIRQAQTMRSAPAPGARTPAGTMDRGRIARLDSFFEYLADSFRPILGVLLGASIIIALVNLLISLGVIGGDEGSPSLMFVKAIWKGVFYFLPIMVAYNAAGKLKVDPWLGGAIMAMLMTPQFAALSDAGMWGDSVRCVRNATLGTTECVATVFGLPMQLADYSGNVFVPLMMAAALALVCRGLRKIIPDGVQLVFVPFLSMIVVGALTAFLIGPIGVWAGNGLGVALAWMNMHAPFVFAVALPLLYPFLVPLGLHWPLNALMLVNIQTLGYDFIQGPMGVWNFACFGATAGVLVLAVRDHDMEMRQTAVGALVAGL…

## Sheet: Table S3
Table S3. ITS sequences of the 15 bifidobacterial isolates
Bifidobacterial isolates	Predicted species	ITS sequence
C1A	Bifidobacterium avesanii	CTGTTGGGTTCCCGGACCGCGCGCCCCCTCAGGGGGGTTGGTGGTTCCGTCCCGTCGCCGGCATGGCGCCCGTCCTTGTGGCCGGGTTGCCGGTGTTGGCGTGCGGCGGTGGTTTGAGAACTGGATAGTGGACGCG
C2C	Bifidobacterium rhamosu	CTTTTGGGCTCCCGGACCGCCACCCCAGGGTTTTCCTGGTGCGGTTCGTGCCCATGGCCTTCGGGCCGGGACGTGTGGTCCTGGTTGGCTGGGGTCGTGGTGCGTGGTGGTTTGAGAACTGGATAGTGGACGCG
C2D	Bifidobacterium rhamosu	CTTTTGGGCTCCCGGACCGCCACCCCAGGGTTTTCCTGGTGCGGTTCGTGCCCATGGCCTTCGGGCCGGGACGTGTGGTCCTGGTTGGCTGGGGTCGTGGTGCGTGGTGGTTTGAGAACTGGATAGTGGACGCG
C2G	Novel species (2034B)	CTTTTGGGTTCCCGGACTGTCACCCCAAGGATTGGTTTCTTTGGTGCGGTCCTGCCTGCCTACTGCATTGCTTGGAATGGTTGTTTTGAGTGGTGTGGTTGGTGTGGTGTGGTGGTTTGAGAACTGGATAGTGGACGCG
C6A	Novel species (2028B)	CTGTTGGGTTCCCGGACCGCGACCCCAGGGGTTTTCCCTGGTGGGTGGTTTCGGGTCCTCGGCCGGTCGGGTCGGCATTCCGTGTGGGGTGTTGTCCTGCTGGTTGTGGGGTGGTTGTTTGAGAACTGGATAGTGGACGCG
C6B	Novel species (2028B)	CTGTTGGGTTCCCGGACCGCGACCCCAGGGGTTTTCCCTGGTGGGTGGTTTCGGGTCCTCGGCCGGTCGGGTCGGCATTCCGTGTGGGGTGTTGTCCTGCTGGTTGTGGGGTGGTTGTTTGAGAACTGGATAGTGGACGCG
U2B	Bifidobacterium avesanii	CTGTTGGGTTCCCGGACCGCGCGCCCCTTTTGTGGGTGGTGGTTCCGTCCCGTCGCCGGCATGGCCGGAGGCCCGTTGGGGTTTCCGTGTGGTGTTGGCGTGCGGCGGTGGTTTGAGAACTGGATAGTGGACGCG
U4E	Bifidobacterium pseudolongum	CTGTTGGGTTCCCGGACCGCCAGGCCCCTTGTCGGGGGTGGTGTTCCGTTCCCGCCGTCCTGGCCGTGCCCCTTGTGGGGTGGGTGTCTGGGGTGGTGTGGTGTGGTGGTTTGAGAACTGGAGAGTGGACGCG
U6A	Bifidobacterium pseudolongum	CTGTTGGGTTCCCGGACCGCCAGGCCCCTTGTCGGGGGTGGTGTTCCGTTCCCGCCGTCCTGGCCGTGCCCCTTGTGGGGTGGGTGTCTGGGGTGGTGTGGTGTGGTGGTTTGAGAACTGGAGAGTGGACGCG
U6B	Bifidobacterium pseudolongum	CTGTTGGGTTCCCGGACCGCCAGGCCCCTTGTCGGGGGTGGTGTTCCGTTCCCGCCGTCCTGGCCGTGCCCCTTGTGGGGTGGGTGTCTGGGGTGGTGTGGTGTGGTGGTTTGAGAACTGGAGAGTGGACGCG
U6C	Bifidobacterium pseudolongum	CTGTTGGGTTCCCGGACCGCCAGGCCCCTTGTCGGGGGTGGTGTTCCGTTCCCGCCGTCCTGGCCGTGCCCCTGTGTGGGGTGGGTGCTGGGGTGGTGTGGTGTGGTGGTTTGAGAACTGGAGAGTGGACGCG
U8D	Bifidobacterium longum	CTTTTGGGTTCCCGGACCGCCACCCCGGATGTTTCCGGTGCGGTTCGTGCCCTGCCGTGGTCCGCGGGACGCGTTTGCGTCCTGGTCGGTGGCGTGGCCGGTGCGTGGTGGTTTGAGAACTGGATAGTGGACGCG
U9E	Bifidobacterium longum	CTTTTGGGTTCCCGGACCGCCACCCCGGATGTTTCCGGTGCGGTTCGTGCCCTGCCGTGGTCCGCGGGACGCGTTTGCGTCCTGGTCGGTGGCGTGGCCGGTGCGTGGTGGTTTGAGAACTGGATAGTGGACGCG

## Sheet: Table S4
Table S4. General genetic features
	2028B	2034B
Biological origin	Callimico goeldii	Callimico goeldii
Average Coverage	119	165
Contigs	32	24
Genome length	2962404	2607372
Average GC percentage	62.37	56.08
Predicted ORFs	2264	2051
tRNA	61	51
rRNA*	4	3
ITS identity	74.5 % B. vansinderenii	71.1 % B. biavatii
ANI value	92.29% B. vansinderenii	87.32% B. biavatii
*Predicted number of rRNA loci

## Sheet: Table S5
Table S5. Average Nucleotide Identity between bifidobacterial taxa
Bifidobacterial Type Strains	2034B	2028B
2028B	85.75	---
2034B	---	85.9
Bifidobacterium actinocoloniiforme DSM22766	83.69	83.4
Bifidobacterium adolescentis ATCC15703	85.39	85.33
Bifidobacterium aesculapii DSM26737	87.1	86.05
Bifidobacterium angulatum JCM7096	84.99	85.25
Bifidobacterium animalis subsp. animalis ATCC25527	83.73	83.8
Bifidobacterium animalis subsp. lactis DSM10140	83.96	83.72
Bifidobacterium anseris LMG30189	84.38	84.26
Bifidobacterium aquikefiri LMG28769	85.54	84.41
Bifidobacterium asteroides LMG10735	83.04	83.12
Bifidobacterium biavatii DSM23969	87.38	85.92
Bifidobacterium bifidum ATCC29521	86.32	85.93
Bifidobacterium bohemicum DSM22767	84.2	83.55
Bifidobacterium bombi DSM19703	85.15	83.27
Bifidobacterium boum LMG10736	84.79	84.65
Bifidobacterium breve DSM20213	85.62	85.49
Bifidobacterium callitrichos DSM23973	86.83	85.83
Bifidobacterium catenulatum DSM16992	85.04	84.91
Bifidobacterium choerinum LMG10510	84.54	84.33
Bifidobacterium commune R-52791	84.98	83.58
Bifidobacterium coryneforme LMG18911	82.81	83.29
Bifidobacterium criceti LMG30188	84.07	84.02
Bifidobacterium crudilactis LMG23609	84.87	83.99
Bifidobacterium cuniculi LMG10738	84.26	84.66
Bifidobacterium dentium LMG11045	84.77	84.95
Bifidobacterium eulemuris DSM100216	85.01	85.23
Bifidobacterium gallicum LMG11596	84.85	84.43
Bifidobacterium gallinarum LMG11586	85.17	85.32
Bifidobacterium hapali DSM100202	87.33	84.73
Bifidobacterium imperatoris LMG30297	86.8	85.38
Bifidobacterium indicum LMG11587	82.85	83.33
Bifidobacterium italicum LMG30187	84.35	84.34
Bifidobacterium kashiwanohense JCM15439	85	85.07
Bifidobacterium lemurum DSM28807	85.11	85.25
Bifidobacterium longum subsp. infantis ATCC15697	86.34	85.74
Bifidobacterium longum subsp. longum JCM1217	85.61	85.55
Bifidobacterium longum subsp. suis LMG21814	85.86	85.74
Bifidobacterium magnum LMG11591	84.7	84.36
Bifidobacterium margollesii LMG30296	87.29	86.76
Bifidobacterium merycicum LMG11341	85.51	85.35
Bifidobacterium minimum LMG11592	84.96	84.09
Bifidobacterium mongoliense DSM21395	83.98	83.71
Bifidobacterium moukalabense DSM27321	85.22	84.84
Bifidobacterium myosotis DSM100196	87.37	85.81
Bifidobacterium parmae LMG30295	87.01	86.23
Bifidobacterium pseudocatenulatum DSM20438	84.95	85.19
Bifidobacterium pseudolongum subsp. globosum DSM20092	83.63	84.08
Bifidobacterium pseudolongumn subsp. pseudolongum LMG11571	84.12	84.22
Bifidobacterium psychroaerophilum LMG21775	84.72	83.73
Bifidobacterium pullorum DSM20433	85.05	85.43
Bifidobacterium reuteri DSM23975	87.1	85.85
Bifidobacterium ruminantium LMG21811	85.32	85.23
Bifidobacterium saeculare LMG14934	85.19	85.28
Bifidobacterium saguini DSM23967	87.19	85.38
Bifidobacterium scardovii JCM12489	85.79	85.84
Bifidobacterium stellenboschense DSM23968	86.02	86.12
Bifidobacterium subtile LMG11597	84.1	84.11
Bifidobacterium thermacidophilum subsp. porcinum LMG21689	84.69	84.65
Bifidobacterium thermacidophilum subsp. thermacidophilum LMG21395	84.74	84.63
Bifidobacterium thermophilum DSM20210	84.82	84.57
Bifidobacterium tissieri DSM100201	85.2	89.11
Bifidobacterium tsurumiense JCM13495	85.55	84.9
Bifidobacterium vansinderenii LMG30126	85.96	92.23
Bifidobacterium TRE1	85.74	87.83
Bifidobacterium TRED	87.84	85.63
Bifidobacterium TREH	86.3	85.42
Bifidobacterium TRI7	85.61	87.41
